# Supplementary material for: Data for exploring the effect of parameters on decomposition of gas hydrate structure I
Source: Data Brief. 2018 Apr 11;18:1247–51. doi: 10.1016/j.dib.2018.04.015 (PMC5996948; doi:10.1016/j.dib.2018.04.015)
Supplement: Supplementary file 2 — Supplementary material [file mmc2.zip › data/data/temperature 310 K/cage occupancy 95/energy.xvg]

# This file was created Mon Jan 23 22:17:59 2017
# Created by:
# GROMACS:      gmx energy, VERSION 5.0.2
# Executable:   /usr/bin/gmx
# Library dir:  /usr/share/gromacs/top
# Command line:
#   g_energy -f run.edr -s run.tpr -o energy.xvg
# g_energy is part of G R O M A C S:
#
# GRowing Old MAkes el Chrono Sweat
#
@    title "Gromacs Energies"
@    xaxis  label "Time (ps)"
@    yaxis  label "(kJ/mol), (K), (bar), (nm^3), (kg/m^3), (bar nm)"
@TYPE xy
@ view 0.15, 0.15, 0.75, 0.85
@ legend on
@ legend box on
@ legend loctype view
@ legend 0.78, 0.8
@ legend length 2
@ s0 legend "LJ (SR)"
@ s1 legend "Coulomb (SR)"
@ s2 legend "Potential"
@ s3 legend "Kinetic En."
@ s4 legend "Total Energy"
@ s5 legend "Temperature"
@ s6 legend "Pressure"
@ s7 legend "Volume"
@ s8 legend "Density"
@ s9 legend "Enthalpy"
@ s10 legend "#Surf*SurfTen"
    0.000000  8186.545898  -71206.320312  -65510.507812   28.639395  -65481.867188    0.854293  -5375.556641   50.982269  835.898560  -60508.109375  -1004.248779
    1.000000  9249.750000  -64573.468750  -57747.703125  10375.525391  -47372.179688  309.494446  1175.005493   49.554272  859.986511  -42537.734375  -2057.893311
    2.000000  8910.281250  -64756.710938  -58271.820312  10122.036133  -48149.785156  301.933044  1391.887207   48.346462  881.471069  -43433.171875  -1000.133301
    3.000000  9132.493164  -65406.335938  -58698.843750  10441.561523  -48257.281250  311.464264  1726.362305   47.915874  889.392212  -43582.675781  2613.670654
    4.000000  9081.022461  -65418.195312  -58767.054688  10412.517578  -48354.539062  310.597900  1624.925171   47.895466  889.771179  -43681.921875  2463.993408
    5.000000  8925.340820  -65487.515625  -58990.179688  10400.144531  -48590.035156  310.228821  1448.594238   47.606403  895.173828  -43945.621094  -982.433533
    6.000000  8913.476562  -65273.988281  -58785.773438  10389.039062  -48396.734375  309.897552  1402.862915   47.810760  891.347595  -43732.382812  251.096359
    7.000000  9126.486328  -65653.929688  -58954.867188  10516.023438  -48438.843750  313.685394  1638.695679   47.699562  893.425537  -43785.339844  2153.856201
    8.000000  9095.439453  -65474.101562  -58799.390625  10302.711914  -48496.679688  307.322479  1720.727417   47.588161  895.516968  -43854.042969  2056.297852
    9.000000  9127.110352  -65531.625000  -58834.843750  10381.642578  -48453.203125  309.676910  1651.399292   47.788139  891.769531  -43791.058594  1168.164307
   10.000000  9156.202148  -65517.664062  -58785.039062  10348.887695  -48436.152344  308.699860  1642.300781   47.648922  894.375061  -43787.589844  2082.705078
   11.000000  8993.807617  -65293.875000  -58715.039062  10360.917969  -48354.121094  309.058716  1539.977905   47.826790  891.048828  -43688.203125  -1901.437012
   12.000000  8921.859375  -65205.898438  -58707.156250  10450.716797  -48256.437500  311.737335  1433.936890   47.700569  893.406677  -43602.835938   15.909175
   13.000000  9042.076172  -65467.703125  -58845.109375  10587.916992  -48257.191406  315.829926  1596.628906   47.773563  892.041626  -43596.468750  -132.930328
   14.000000  9076.425781  -65302.011719  -58653.406250  10295.873047  -48357.531250  307.118469  1656.969360   47.677807  893.833191  -43706.148438  3016.751465
   15.000000  9199.767578  -65456.226562  -58673.546875  10153.796875  -48519.750000  302.880432  1763.923706   47.638008  894.579956  -43872.250000  -2693.086426
   16.000000  9189.891602  -65577.851562  -58815.289062  10378.653320  -48436.636719  309.587738  1779.303101   47.638905  894.563110  -43789.050781  -516.996948
   17.000000  9175.673828  -65449.082031  -58679.437500  10247.400391  -48432.039062  305.672577  1857.034546   47.652908  894.300232  -43783.085938  114.029839
   18.000000  8986.355469  -65313.136719  -58751.625000  10384.144531  -48367.480469  309.751556  1613.464844   47.612106  895.066589  -43722.507812  396.117554
   19.000000  9240.279297  -65451.027344  -58637.781250  10201.112305  -48436.667969  304.291809  1892.722046   47.630581  894.719421  -43789.894531  433.609802
   20.000000  9091.230469  -65386.761719  -58726.140625  10300.755859  -48425.382812  307.264130  1707.269531   47.613216  895.045715  -43780.304688  545.060791
   21.000000  8951.435547  -65458.406250  -58923.843750  10526.813477  -48397.031250  314.007263  1497.248657   47.612175  895.065308  -43752.054688  4441.952637
   22.000000  9016.170898  -65404.902344  -58815.335938  10431.620117  -48383.714844  311.167694  1549.576660   47.753197  892.422058  -43724.976562  492.612823
   23.000000  9135.812500  -65524.171875  -58807.804688  10352.956055  -48454.847656  308.821198  1674.274292   47.716373  893.110779  -43799.703125  937.072205
   24.000000  9051.929688  -65247.113281  -58619.953125  10245.000977  -48374.953125  305.600983  1666.963257   47.716930  893.100342  -43719.753906  3095.886719
   25.000000  9180.644531  -65525.796875  -58777.203125  10317.451172  -48459.750000  307.762115  1743.205200   47.586163  895.554565  -43817.308594  -444.780640
   26.000000  9000.085938  -65296.406250  -58726.445312  10310.111328  -48416.335938  307.543182  1557.626343   47.653057  894.297424  -43767.367188   11.087051
   27.000000  8967.775391  -65338.742188  -58788.585938  10444.630859  -48343.953125  311.555817  1517.421021   47.688000  893.642151  -43691.578125  1301.468750
   28.000000  9109.802734  -65324.257812  -58641.367188  10393.084961  -48248.281250  310.018219  1671.717407   47.736683  892.730774  -43591.156250  3716.961426
   29.000000  8977.678711  -65063.187500  -58513.125000  10311.259766  -48201.867188  307.577454  1707.075562   47.592972  895.426453  -43558.761719  753.120728
   30.000000  9309.324219  -65573.656250  -58689.531250  10325.573242  -48363.957031  308.004395  1915.110718   47.660297  894.161560  -43714.285156  1873.174072
   31.000000  9221.773438  -65535.179688  -58734.375000  10427.434570  -48306.941406  311.042847  1826.326782   47.625744  894.810303  -43660.640625  3590.556152
   32.000000  8938.877930  -65071.582031  -58557.109375  10349.881836  -48207.226562  308.729523  1637.282593   47.569717  895.864197  -43566.390625  1139.127563
   33.000000  8925.638672  -65306.265625  -58809.367188  10486.750000  -48322.617188  312.812195  1459.247192   47.712330  893.186462  -43667.867188  -472.241028
   34.000000  8813.513672  -65169.812500  -58777.867188  10405.779297  -48372.085938  310.396881  1428.629883   47.558731  896.071167  -43732.320312  3797.649902
   35.000000  8800.274414  -64955.648438  -58580.109375  10213.938477  -48366.171875  304.674408  1425.731445   47.696930  893.474854  -43712.925781  1152.806274
   36.000000  9182.900391  -65248.765625  -58493.609375  10254.219727  -48239.390625  305.876007  1838.461060   47.794228  891.655945  -43576.652344  964.615112
   37.000000  9083.926758  -65305.566406  -58642.859375  10321.904297  -48320.953125  307.894958  1709.404297   47.720768  893.028503  -43665.382812  1867.674194
   38.000000  8981.558594  -65282.414062  -58730.695312  10321.854492  -48408.839844  307.893463  1541.677124   47.715622  893.124817  -43753.769531  2742.077148
   39.000000  9254.715820  -65509.351562  -58682.601562  10422.724609  -48259.875000  310.902344  1906.041870   47.641796  894.508789  -43612.007812  412.176849
   40.000000  9290.037109  -65629.507812  -58756.734375  10512.771484  -48243.960938  313.588379  1913.575806   47.645500  894.439270  -43595.730469  906.488892
   41.000000  9191.960938  -65696.835938  -58930.500000  10392.907227  -48537.593750  310.012939  1613.929321   47.798580  891.574707  -43874.429688  1711.454590
   42.000000  8922.299805  -64835.300781  -58326.656250  10089.181641  -48237.476562  300.953003  1726.206665   47.602478  895.247620  -43593.445312  1888.203979
   43.000000  8987.973633  -65397.582031  -58833.390625  10411.588867  -48421.800781  310.570190  1546.028687   47.620525  894.908386  -43776.007812  -161.223862
   44.000000  9120.685547  -65354.792969  -58660.226562  10313.406250  -48346.820312  307.641479  1770.532349   47.691875  893.569519  -43694.066406  3082.872314
   45.000000  8769.648438  -65196.437500  -58851.492188  10493.642578  -48357.851562  313.017792  1333.085938   47.654392  894.272400  -43708.753906  -669.091553
   46.000000  9223.603516  -65389.933594  -58586.437500  10217.446289  -48368.992188  304.779053  1924.419312   47.581768  895.637329  -43726.980469  711.315247
   47.000000  9206.086914  -65479.585938  -58699.703125  10273.641602  -48426.062500  306.455322  1751.128906   47.629745  894.735107  -43779.371094  243.977112
   48.000000  9094.684570  -65545.890625  -58874.343750  10476.156250  -48398.187500  312.496185  1580.978149   47.668621  894.005432  -43747.703125  409.525940
   49.000000  9240.639648  -65639.250000  -58825.234375  10357.981445  -48467.253906  308.971130  1752.733032   47.786625  891.797791  -43805.257812  912.192810
   50.000000  8763.388672  -65011.437500  -58663.281250  10280.576172  -48382.703125  306.662170  1305.510620   47.783047  891.864563  -43721.054688  1642.587280
   51.000000  9085.816406  -65456.703125  -58797.640625  10328.095703  -48469.546875  308.079651  1710.023438   47.543682  896.354797  -43831.250000  1622.538330
   52.000000  9029.598633  -65400.730469  -58801.640625  10424.699219  -48376.941406  310.961273  1580.502319   47.811825  891.327759  -43712.484375  2474.128662
   53.000000  9211.138672  -65729.117188  -58950.132812  10518.726562  -48431.406250  313.766022  1727.750488   47.679726  893.797241  -43779.835938  2329.607422
   54.000000  8868.282227  -65440.171875  -58996.453125  10572.781250  -48423.671875  315.378448  1258.489380   47.764915  892.203125  -43763.792969  1932.549561
   55.000000  9210.724609  -65760.406250  -58968.570312  10518.887695  -48449.683594  313.770844  1799.852173   47.642761  894.490662  -43801.722656  -510.973053
   56.000000  9140.206055  -65083.843750  -58346.304688  10014.944336  -48331.359375  298.738556  1874.892944   47.629929  894.731689  -43684.648438  673.242188
   57.000000  8773.365234  -64786.515625  -58422.007812  10268.125000  -48153.882812  306.290771  1471.607544   47.648487  894.383179  -43505.363281  -1720.174072
   58.000000  9000.278320  -65353.593750  -58773.773438  10438.269531  -48335.503906  311.366058  1535.732788   47.737373  892.717896  -43678.312500  -1107.166626
   59.000000  8867.433594  -65288.851562  -58842.265625  10511.689453  -48330.578125  313.556122  1396.710083   47.603756  895.223633  -43686.421875  1994.913452
   60.000000  9126.027344  -65224.625000  -58523.976562  10213.603516  -48310.375000  304.664429  1793.306274   47.688358  893.635437  -43657.964844  1773.780029
   61.000000  9003.776367  -65181.730469  -58597.898438  10314.218750  -48283.679688  307.665710  1610.524780   47.650593  894.343689  -43634.953125  -2088.920654
   62.000000  9111.380859  -65424.816406  -58740.101562  10373.656250  -48366.445312  309.438690  1727.596069   47.676929  893.849670  -43715.148438  2964.790527
   63.000000  8934.931641  -65245.789062  -58740.085938  10320.371094  -48419.714844  307.849213  1578.638794   47.518101  896.837341  -43783.914062  2173.674316
   64.000000  8844.517578  -65064.312500  -58640.250000  10290.111328  -48350.140625  306.946594  1476.827026   47.525513  896.697449  -43713.617188  1386.945801
   65.000000  9235.875000  -65553.187500  -58737.414062  10467.869141  -48269.546875  312.248993  1913.341187   47.531593  896.582764  -43632.429688  467.988892
   66.000000  8855.750000  -65152.152344  -58722.609375  10346.460938  -48376.148438  308.627472  1494.612915   47.432198  898.461548  -43748.726562  318.488403
   67.000000  9101.851562  -65378.933594  -58697.234375  10189.333984  -48507.898438  303.940491  1732.475098   47.564167  895.968750  -43867.601562  -201.882401
   68.000000  8968.115234  -65487.214844  -58947.968750  10578.236328  -48369.734375  315.541168  1452.785156   47.669224  893.994141  -43719.191406  724.940186
   69.000000  9031.950195  -65314.718750  -58700.429688  10420.704102  -48279.726562  310.842102  1639.775757   47.681599  893.762085  -43627.976562  1592.442627
   70.000000  8970.651367  -65388.621094  -58839.289062  10571.397461  -48267.890625  315.337158  1516.026001   47.674873  893.888184  -43616.796875   18.201349
   71.000000  8956.029297  -65051.257812  -58526.554688  10238.986328  -48287.570312  305.421570  1628.851440   47.638790  894.565247  -43639.996094  1498.157959
   72.000000  8919.463867  -65233.367188  -58738.187500  10400.279297  -48337.906250  310.232819  1491.080078   47.608444  895.135437  -43693.292969  548.759827
   73.000000  9124.064453  -65183.210938  -58486.437500  10160.458984  -48325.976562  303.079163  1812.789917   47.611526  895.077515  -43681.062500  1083.830566
   74.000000  9165.259766  -65485.050781  -58738.406250  10341.037109  -48397.367188  308.465668  1789.829712   47.633945  894.656250  -43750.265625  3006.163086
   75.000000  9016.371094  -65366.746094  -58770.835938  10575.291992  -48195.542969  315.453339  1588.563477   47.684784  893.702393  -43543.480469  230.083450
   76.000000  9026.330078  -65240.914062  -58633.890625  10369.277344  -48264.613281  309.308075  1699.924927   47.661453  894.139893  -43614.828125  -1051.930908
   77.000000  9002.202148  -65364.042969  -58782.156250  10375.095703  -48407.062500  309.481628  1524.912598   47.664680  894.079346  -43756.960938  931.803589
   78.000000  8970.488281  -65401.976562  -58860.656250  10489.176758  -48371.480469  312.884583  1469.745239   47.664898  894.075256  -43721.359375  -759.372314
   79.000000  9188.903320  -65370.128906  -58614.632812  10284.874023  -48329.757812  306.790375  1803.691040   47.586445  895.549255  -43687.289062  -608.436157
   80.000000  9035.972656  -65310.066406  -58693.726562  10536.232422  -48157.492188  314.288208  1685.351440   47.687992  893.642273  -43505.117188  2125.218750
   81.000000  9095.062500  -65149.074219  -58466.570312  10339.431641  -48127.140625  308.417786  1754.029297   47.634457  894.646606  -43479.988281  -1867.884277
   82.000000  8808.032227  -64763.117188  -58371.695312  10381.078125  -47990.617188  309.660065  1484.097778   47.802723  891.497437  -43327.046875  -1499.499268
   83.000000  8729.171875  -64978.984375  -58663.960938  10360.986328  -48302.976562  309.060760  1403.786621   47.589756  895.487000  -43660.183594  -74.796036
   84.000000  9064.455078  -65326.132812  -58690.078125  10409.334961  -48280.742188  310.502960  1664.118774   47.656631  894.230347  -43631.425781  2224.462646
   85.000000  9255.799805  -65356.089844  -58514.695312  10261.034180  -48253.660156  306.079254  1937.064087   47.675369  893.878906  -43602.515625  619.344666
   86.000000  8779.220703  -65033.949219  -58684.343750  10507.340820  -48177.003906  313.426392  1379.531860   47.619614  894.925476  -43531.300781  -707.364624
   87.000000  8881.964844  -65116.214844  -58645.601562  10516.015625  -48129.585938  313.685150  1503.688110   47.474216  897.666321  -43498.066406  1316.781372
   88.000000  8938.134766  -64828.871094  -58305.203125  10228.564453  -48076.640625  305.110687  1715.644897   47.562786  895.994751  -43436.480469  1138.787842
   89.000000  8959.883789  -65161.843750  -58617.718750  10294.719727  -48323.000000  307.084076  1567.450195   47.611561  895.076843  -43678.082031  -855.378784
   90.000000  8970.918945  -65396.625000  -58852.031250  10487.361328  -48364.671875  312.830414  1534.487671   47.602131  895.254150  -43720.671875  718.335938
   91.000000  9028.601562  -65513.386719  -58902.671875  10621.094727  -48281.578125  316.819611  1438.701172   47.809902  891.363586  -43617.308594  -23.940905
   92.000000  8958.143555  -65059.734375  -58525.218750  10221.695312  -48303.523438  304.905792  1583.159668   47.633911  894.656860  -43656.425781  832.110840
   93.000000  8907.529297  -65124.179688  -58636.898438  10309.904297  -48326.992188  307.537018  1578.056641   47.622086  894.879028  -43681.046875  -582.639160
   94.000000  9040.044922  -65325.343750  -58703.882812  10396.054688  -48307.828125  310.106812  1743.275269   47.495590  897.262390  -43674.222656  -191.556198
   95.000000  8956.772461  -65182.800781  -58654.625000  10405.916016  -48248.710938  310.400970  1542.961304   47.687344  893.654419  -43596.398438  -64.893745
   96.000000  8869.427734  -65218.750000  -58765.867188  10425.894531  -48339.972656  310.996918  1506.545532   47.474331  897.664185  -43708.441406  919.746033
   97.000000  8979.491211  -65282.835938  -58727.812500  10359.383789  -48368.429688  309.012939  1623.392700   47.675041  893.885071  -43717.316406  664.864136
   98.000000  9316.344727  -65401.671875  -58499.773438  10280.599609  -48219.171875  306.662872  2037.164673   47.685322  893.692322  -43567.058594  668.519165
   99.000000  8827.019531  -65024.570312  -58627.539062  10350.801758  -48276.738281  308.756958  1472.496216   47.585213  895.572449  -43634.390625  946.183411
  100.000000  8916.304688  -65348.164062  -58863.070312  10665.873047  -48197.195312  318.155304  1417.253540   47.753513  892.416138  -43538.429688  1549.437866
  101.000000  8891.453125  -65033.976562  -58553.523438  10343.666016  -48209.859375  308.544098  1552.745605   47.579792  895.674500  -43568.039062  216.297638
  102.000000  9016.052734  -65054.199219  -58456.617188  10162.253906  -48294.363281  303.132690  1730.136597   47.672352  893.935486  -43643.515625  2171.273193
  103.000000  8916.105469  -65163.109375  -58683.289062  10433.884766  -48249.406250  311.235260  1626.038696   47.631947  894.693787  -43602.500000  3383.634766
  104.000000  9010.905273  -65133.421875  -58543.414062  10350.291016  -48193.125000  308.741730  1726.431274   47.480717  897.543457  -43560.972656  944.381287
  105.000000  8732.490234  -64861.378906  -58550.601562  10401.459961  -48149.140625  310.268036  1437.769165   47.538998  896.443115  -43511.300781  -2073.885498
  106.000000  9044.564453  -65215.578125  -58600.445312  10346.481445  -48253.964844  308.628082  1656.493164   47.645351  894.442078  -43605.750000  1360.514771
  107.000000  8903.355469  -65059.449219  -58574.906250  10423.960938  -48150.945312  310.939240  1560.706665   47.621658  894.887085  -43505.042969  785.809937
  108.000000  9078.958984  -65111.984375  -58451.570312  10327.442383  -48124.128906  308.060150  1835.364380   47.558300  896.079285  -43484.406250  -2395.309326
  109.000000  8684.445312  -64901.636719  -58634.625000  10475.495117  -48159.128906  312.476471  1330.235962   47.626671  894.792908  -43512.738281  594.989807
  110.000000  8929.278320  -65076.843750  -58569.000000  10449.935547  -48119.062500  311.714050  1655.633301   47.489437  897.378662  -43486.058594  -439.438324
  111.000000  9059.624023  -65038.734375  -58404.046875  10346.117188  -48057.929688  308.617218  1891.017212   47.475464  897.642761  -43426.289062  -489.719055
  112.000000  8836.646484  -64786.714844  -58371.179688  10267.644531  -48103.535156  306.276428  1579.505371   47.667686  894.022949  -43453.140625  -1916.775635
  113.000000  8855.393555  -64791.015625  -58350.367188  10225.853516  -48124.515625  305.029846  1661.220093   47.490570  897.357239  -43491.402344  1084.831787
  114.000000  8953.785156  -64945.703125  -58411.250000  10347.474609  -48063.773438  308.657715  1698.370972   47.606403  895.173828  -43419.359375  2737.563965
  115.000000  9345.005859  -65454.824219  -58526.835938  10249.516602  -48277.320312  305.735687  1987.345093   47.701294  893.393066  -43623.648438  2253.661865
  116.000000  9074.402344  -65193.167969  -58540.312500  10248.017578  -48292.296875  305.690979  1751.886230   47.725361  892.942566  -43636.277344  965.466675
  117.000000  9054.898438  -65275.183594  -58638.765625  10495.267578  -48143.500000  313.066254  1623.235962   47.778496  891.949524  -43482.296875  2101.814453
  118.000000  9137.968750  -65357.789062  -58643.890625  10350.289062  -48293.601562  308.741669  1841.909180   47.584198  895.591553  -43651.351562  3033.008545
  119.000000  8893.741211  -65076.781250  -58610.000000  10428.708008  -48181.292969  311.080841  1595.368652   47.522385  896.756470  -43545.074219  284.120117
  120.000000  8860.666016  -64858.539062  -58418.828125  10316.210938  -48102.617188  307.725128  1568.021118   47.633224  894.669800  -43455.585938  3748.360107
  121.000000  9206.135742  -65444.671875  -58657.460938  10360.690430  -48296.769531  309.051910  1822.450562   47.723103  892.984802  -43640.968750  -581.591003
  122.000000  8662.466797  -64887.292969  -58645.726562  10390.902344  -48254.824219  309.953125  1263.397461   47.673737  893.909485  -43603.839844  -1350.721558
  123.000000  8830.916992  -65309.308594  -58894.617188  10662.229492  -48232.386719  318.046631  1307.501343   47.714825  893.139771  -43577.394531  -746.990540
  124.000000  8844.612305  -65181.152344  -58754.726562  10632.802734  -48121.921875  317.168823  1430.933105   47.771389  892.082214  -43461.410156  -557.958435
  125.000000  9107.532227  -65228.195312  -58539.695312  10368.611328  -48171.085938  309.288208  1675.446289   47.662666  894.117126  -43521.183594  476.679657
  126.000000  8911.470703  -65315.492188  -58813.945312  10593.258789  -48220.687500  315.989288  1430.167358   47.723320  892.980774  -43564.867188  -220.234253
  127.000000  8848.073242  -65037.175781  -58601.484375  10357.457031  -48244.027344  308.955475  1477.622681   47.685432  893.690247  -43591.902344  -191.023590
  128.000000  8839.987305  -65188.011719  -58775.882812  10444.465820  -48331.417969  311.550873  1449.983887   47.643303  894.480530  -43683.402344  -123.386581
  129.000000  9167.863281  -65374.832031  -58627.437500  10300.935547  -48326.500000  307.269470  1862.942383   47.569603  895.866333  -43685.675781   67.921822
  130.000000  8782.077148  -65032.332031  -58670.828125  10455.972656  -48214.855469  311.894135  1432.893066   47.516193  896.873352  -43579.242188  -214.171371
  131.000000  9124.212891  -65466.035156  -58758.710938  10494.270508  -48264.441406  313.036530  1771.403931   47.532410  896.567322  -43627.246094  1366.159302
  132.000000  9071.584961  -65151.855469  -58502.296875  10259.899414  -48242.398438  306.045410  1739.675903   47.799408  891.559265  -43579.152344  502.172455
  133.000000  8915.353516  -65144.308594  -58643.648438  10440.553711  -48203.093750  311.434174  1513.332397   47.641579  894.512878  -43555.246094  -452.628418
  134.000000  8933.969727  -65243.898438  -58724.625000  10368.292969  -48356.332031  309.278687  1460.042480   47.656651  894.229980  -43707.015625  1659.368530
  135.000000  8852.915039  -65000.898438  -58579.445312  10353.554688  -48225.890625  308.839081  1469.911133   47.664444  894.083801  -43575.812500  1720.252319
  136.000000  9086.449219  -65272.757812  -58600.656250  10248.189453  -48352.468750  305.696106  1698.414551   47.646458  894.421326  -43704.144531  665.514099
  137.000000  9129.433594  -65294.574219  -58594.312500  10287.478516  -48306.835938  306.868073  1738.648438   47.732487  892.809265  -43650.121094  3657.378174
  138.000000  8880.995117  -64920.656250  -58450.609375  10225.019531  -48225.589844  305.004944  1544.355469   47.654636  894.267761  -43576.468750  970.389709
  139.000000  9007.471680  -65285.546875  -58703.093750  10440.634766  -48262.460938  311.436615  1674.898071   47.496239  897.250122  -43628.792969  -1189.674683
  140.000000  8921.323242  -65057.070312  -58565.554688  10316.365234  -48249.187500  307.729736  1613.085571   47.539009  896.442871  -43611.347656  2051.592041
  141.000000  9050.136719  -65267.804688  -58638.867188  10422.041016  -48216.828125  310.881958  1645.645386   47.602940  895.238953  -43572.750000  2432.527832
  142.000000  9168.323242  -65555.382812  -58811.304688  10473.014648  -48338.289062  312.402466  1688.137695   47.765228  892.197266  -43678.378906  2843.314453
  143.000000  9120.147461  -65326.460938  -58635.953125  10316.035156  -48319.917969  307.719879  1836.681641   47.624165  894.839966  -43673.769531   47.240086
  144.000000  9179.681641  -65408.867188  -58652.968750  10354.275391  -48298.695312  308.860565  1847.433228   47.618908  894.938782  -43653.058594  3108.178467
  145.000000  8562.171875  -64874.191406  -58741.812500  10483.754883  -48258.058594  312.722839  1168.092407   47.615517  895.002502  -43612.753906  -204.769867
  146.000000  9017.753906  -64967.937500  -58379.414062  10246.841797  -48132.570312  305.655914  1715.939087   47.752132  892.441956  -43473.937500  2472.124756
  147.000000  8979.416016  -65201.300781  -58652.929688  10544.535156  -48108.394531  314.535889  1533.856445   47.813858  891.289856  -43443.742188  690.629333
  148.000000  8924.260742  -65168.257812  -58668.664062  10565.960938  -48102.703125  315.174988  1565.698242   47.618881  894.939270  -43457.070312  628.825134
  149.000000  8909.991211  -64864.023438  -58368.750000  10289.683594  -48079.066406  306.933838  1639.835571   47.657413  894.215698  -43429.675781  1174.876343
  150.000000  8804.235352  -64822.082031  -58448.257812  10360.416016  -48087.843750  309.043732  1536.098511   47.573334  895.796082  -43446.656250  3532.479004
  151.000000  9182.328125  -65413.031250  -58654.093750  10440.047852  -48214.046875  311.419098  1738.708496   47.816944  891.232300  -43549.089844  295.391846
  152.000000  8816.123047  -65049.632812  -58649.601562  10390.945312  -48258.656250  309.954407  1528.962280   47.513432  896.925476  -43623.312500  -13.067560
  153.000000  8792.298828  -64878.554688  -58513.546875  10260.254883  -48253.292969  306.056000  1432.355347   47.636909  894.600586  -43605.902344  395.919495
  154.000000  8897.685547  -64970.445312  -58494.742188  10300.386719  -48194.355469  307.253113  1617.219604   47.651909  894.318970  -43545.500000  338.599335
  155.000000  9172.191406  -65357.816406  -58616.203125  10294.438477  -48321.765625  307.075684  1836.437500   47.569462  895.869019  -43680.953125   34.496063
  156.000000  9121.162109  -65412.906250  -58723.015625  10510.949219  -48212.066406  313.534027  1758.669922   47.749298  892.494934  -43553.710938  1660.884277
  157.000000  8945.377930  -65275.250000  -58736.625000  10455.975586  -48280.648438  311.894226  1486.516235   47.742992  892.612793  -43622.906250  1597.352661
  158.000000  8826.070312  -64993.070312  -58582.414062  10346.976562  -48235.437500  308.642853  1489.417358   47.593468  895.417114  -43592.285156  2261.786865
  159.000000  9001.805664  -65138.710938  -58557.375000  10320.773438  -48236.601562  307.861237  1718.964233   47.620132  894.915771  -43590.847656   45.739700
  160.000000  8982.288086  -65178.898438  -58615.859375  10411.245117  -48204.613281  310.559937  1613.181030   47.702148  893.377075  -43550.855469  -1730.217041
  161.000000  8963.076172  -65366.648438  -58827.015625  10555.333984  -48271.679688  314.858002  1501.176758   47.648602  894.381042  -43623.148438   96.812180
  162.000000  9068.169922  -65373.656250  -58737.328125  10558.655273  -48178.671875  314.957062  1655.573853   47.664772  894.077637  -43528.562500  -160.232788
  163.000000  8934.218750  -65136.660156  -58628.757812  10403.728516  -48225.031250  310.335724  1580.306152   47.682491  893.745361  -43573.195312  3550.406738
  164.000000  9045.111328  -65165.074219  -58545.992188  10179.997070  -48365.996094  303.661957  1764.482056   47.610832  895.090576  -43721.148438  2312.280762
  165.000000  8820.131836  -64972.531250  -58576.718750  10313.256836  -48263.460938  307.637024  1428.906616   47.773994  892.033569  -43602.695312  -983.321411
  166.000000  8968.487305  -65157.609375  -58607.890625  10199.584961  -48408.304688  304.246277  1628.431641   47.501247  897.155518  -43774.148438  1555.003174
  167.000000  8674.136719  -64903.710938  -58650.742188  10313.730469  -48337.011719  307.651154  1316.942261   47.639091  894.559570  -43689.406250  2018.245728
  168.000000  8826.936523  -65072.226562  -58674.835938  10356.093750  -48318.742188  308.914795  1374.255859   47.643120  894.483948  -43670.746094  -863.096069
  169.000000  9246.849609  -65529.980469  -58700.609375  10342.727539  -48357.882812  308.516113  1734.331665   47.782539  891.874023  -43696.285156  -451.124878
  170.000000  9027.084961  -65406.535156  -58811.593750  10455.930664  -48355.664062  311.892883  1541.444824   47.634117  894.653015  -43708.546875  1047.599854
  171.000000  8910.148438  -65114.011719  -58616.062500  10339.126953  -48276.937500  308.408691  1490.938965   47.646626  894.418152  -43628.597656  -2202.313965
  172.000000  8922.890625  -65217.976562  -58719.218750  10475.374023  -48243.843750  312.472839  1484.749023   47.790806  891.719788  -43581.437500  -596.662598
  173.000000  9152.826172  -65283.722656  -58539.156250  10298.122070  -48241.035156  307.185547  1785.999512   47.771339  892.083130  -43580.527344  1295.920532
  174.000000  8823.956055  -64957.687500  -58560.804688  10388.227539  -48172.578125  309.873322  1531.755005   47.628376  894.760864  -43526.019531  -225.977142
  175.000000  8974.387695  -65151.539062  -58592.046875  10445.002930  -48147.042969  311.566895  1632.370117   47.701389  893.391296  -43493.359375  578.296204
  176.000000  9253.965820  -65643.265625  -58815.773438  10455.025391  -48360.750000  311.865875  1804.574829   47.633289  894.668579  -43713.710938  -408.999512
  177.000000  9001.181641  -65071.312500  -58500.234375  10273.239258  -48226.996094  306.443329  1649.663452   47.631786  894.696777  -43580.105469  -1251.709106
  178.000000  9087.039062  -65314.367188  -58653.460938  10398.186523  -48255.273438  310.170410  1651.676758   47.680874  893.775696  -43603.593750  1427.889160
  179.000000  8837.332031  -65310.214844  -58898.953125  10610.673828  -48288.281250  316.508759  1409.978149   47.592010  895.444519  -43645.269531  1985.202637
  180.000000  9068.140625  -65328.539062  -58678.734375  10429.978516  -48248.757812  311.118744  1674.199707   47.708691  893.254578  -43594.363281  583.150208
  181.000000  8885.821289  -65083.859375  -58620.492188  10307.764648  -48312.726562  307.473175  1530.748169   47.660908  894.150146  -43662.992188  -2017.420410
  182.000000  9195.781250  -65440.625000  -58674.664062  10351.152344  -48323.511719  308.767395  1731.302246   47.815479  891.259644  -43658.699219  454.973755
  183.000000  8934.072266  -65235.621094  -58727.617188  10385.379883  -48342.238281  309.788391  1483.474609   47.765415  892.193787  -43682.308594  823.738220
  184.000000  8725.605469  -64899.054688  -58594.179688  10484.505859  -48109.671875  312.745239  1322.838745   47.818588  891.201660  -43444.554688  2204.664795
  185.000000  9151.792969  -65280.570312  -58538.625000  10241.162109  -48297.460938  305.486481  1832.223022   47.576187  895.742371  -43655.992188  1927.731689
  186.000000  9118.160156  -65301.457031  -58609.101562  10335.538086  -48273.562500  308.301636  1728.448608   47.616703  894.980225  -43628.140625  1146.715332
  187.000000  8878.063477  -65111.574219  -58645.070312  10512.142578  -48132.929688  313.569641  1491.846802   47.679379  893.803711  -43481.394531  1163.756592
  188.000000  9126.789062  -65210.324219  -58501.007812  10327.867188  -48173.140625  308.072815  1835.697388   47.568348  895.889954  -43532.437500  -293.863098
  189.000000  8994.614258  -64993.742188  -58410.421875  10159.899414  -48250.523438  303.062469  1721.783203   47.704712  893.329102  -43596.515625  1222.144287
  190.000000  9025.136719  -65181.734375  -58573.429688  10437.148438  -48136.281250  311.332611  1674.474243   47.686020  893.679260  -43484.097656  -774.265015
  191.000000  8858.919922  -65042.750000  -58613.117188  10477.494141  -48135.625000  312.536102  1501.030273   47.614384  895.023804  -43490.429688  778.542664
  192.000000  8951.207031  -65137.625000  -58614.140625  10417.457031  -48196.683594  310.745239  1543.619141   47.713882  893.157410  -43541.781250  908.038086
  193.000000  8731.988281  -64797.550781  -58496.210938  10274.091797  -48222.117188  306.468750  1448.459595   47.545071  896.328613  -43583.687500  -27.843494
  194.000000  8890.916016  -65343.109375  -58870.703125  10495.900391  -48374.804688  313.085144  1513.024048   47.513706  896.920288  -43739.433594  3458.844727
  195.000000  9100.022461  -65536.203125  -58866.140625  10501.318359  -48364.820312  313.246765  1643.021606   47.632763  894.678467  -43717.832031  3126.674561
  196.000000  8834.643555  -64967.230469  -58541.296875  10308.347656  -48232.949219  307.490570  1507.063354   47.637390  894.591553  -43585.511719  2740.455078
  197.000000  8945.541992  -65221.515625  -58696.226562  10407.405273  -48288.820312  310.445404  1570.792969   47.622631  894.868774  -43642.820312  1764.758789
  198.000000  8699.478516  -64802.507812  -58525.109375  10334.068359  -48191.039062  308.257812  1386.181519   47.566017  895.933899  -43550.562500  2154.915039
  199.000000  8827.255859  -65241.738281  -58836.812500  10490.730469  -48346.082031  312.930939  1352.213501   47.691689  893.572998  -43693.347656  423.126099
  200.000000  9050.466797  -65234.953125  -58613.484375  10376.627930  -48236.855469  309.527313  1681.198364   47.791805  891.701111  -43574.351562  232.359665
  201.000000  8887.216797  -65065.492188  -58599.539062  10289.731445  -48309.808594  306.935272  1525.231079   47.683514  893.726196  -43657.871094  534.449341
  202.000000  8772.082031  -64957.082031  -58600.937500  10396.461914  -48204.476562  310.118958  1488.131470   47.506302  897.060059  -43569.828125  -1943.937988
  203.000000  9070.321289  -65201.796875  -58554.625000  10204.568359  -48350.054688  304.394928  1805.296753   47.603313  895.231934  -43705.941406  480.678802
  204.000000  8847.094727  -65116.359375  -58689.718750  10550.555664  -48139.164062  314.715454  1418.063354   47.653584  894.287537  -43490.144531  1302.070801
  205.000000  8878.315430  -64845.328125  -58388.546875  10179.102539  -48209.445312  303.635284  1603.798950   47.614384  895.023804  -43564.250000  882.667297
  206.000000  9214.948242  -65648.578125  -58864.742188  10403.340820  -48461.402344  310.324158  1744.359497   47.658943  894.186951  -43811.859375  4449.808105
  207.000000  8807.430664  -65284.996094  -58915.203125  10573.610352  -48341.593750  315.403168  1384.151489   47.621223  894.895264  -43695.734375  1889.752563
  208.000000  8766.562500  -65193.117188  -58840.023438  10512.755859  -48327.265625  313.587921  1264.250366   47.617321  894.968567  -43681.785156  -121.015625
  209.000000  9073.252930  -65225.992188  -58572.742188  10254.062500  -48318.679688  305.871277  1786.746216   47.669880  893.981812  -43668.070312  -221.888824
  210.000000  8849.710938  -65218.347656  -58790.500000  10443.513672  -48346.984375  311.522491  1395.281372   47.687626  893.649170  -43694.644531  856.461731
  211.000000  9139.967773  -65350.355469  -58639.000000  10203.511719  -48435.488281  304.363403  1750.984009   47.700184  893.413879  -43781.921875  791.431458
  212.000000  8723.816406  -65106.929688  -58809.007812  10633.738281  -48175.269531  317.196747  1311.358765   47.607166  895.159485  -43530.781250  1340.993530
  213.000000  8993.305664  -65385.261719  -58811.390625  10519.933594  -48291.457031  313.802032  1587.782227   47.601192  895.271851  -43647.550781  133.978455
  214.000000  9115.618164  -65249.253906  -58556.554688  10344.986328  -48211.570312  308.583496  1777.274048   47.660389  894.159851  -43561.886719  -2864.006348
  215.000000  8875.504883  -65230.222656  -58776.265625  10476.119141  -48300.148438  312.495087  1477.357422   47.608452  895.135315  -43655.531250  3531.152832
  216.000000  8859.297852  -65235.054688  -58797.882812  10468.784180  -48329.097656  312.276276  1478.783203   47.472366  897.701355  -43697.757812  345.484253
  217.000000  9134.870117  -65356.359375  -58644.179688  10420.924805  -48223.253906  310.848663  1852.421997   47.607578  895.151733  -43578.722656  373.097351
  218.000000  8985.333984  -65446.382812  -58887.132812  10539.568359  -48347.562500  314.387726  1608.997437   47.547073  896.290833  -43708.937500  2554.996826
  219.000000  9046.594727  -65282.804688  -58664.046875  10374.823242  -48289.222656  309.473480  1623.264648   47.720695  893.029846  -43633.656250  -464.419189
  220.000000  8964.701172  -65163.804688  -58626.570312  10360.880859  -48265.687500  309.057587  1699.898926   47.406643  898.945862  -43640.761719  1997.840454
  221.000000  9006.960938  -65131.347656  -58540.859375  10383.925781  -48156.933594  309.745026  1781.190063   47.650047  894.353943  -43508.261719  285.479797
  222.000000  8926.509766  -65170.210938  -58661.796875  10431.795898  -48230.000000  311.172943  1477.974731   47.724800  892.953064  -43574.035156  3319.366211
  223.000000  8971.453125  -65344.035156  -58796.312500  10579.113281  -48217.199219  315.567322  1497.545044   47.711815  893.196106  -43562.500000  5665.480469
  224.000000  8760.544922  -64991.019531  -58648.054688  10415.248047  -48232.804688  310.679352  1355.903809   47.628948  894.750122  -43586.191406  -803.740662
  225.000000  9048.259766  -65198.191406  -58572.101562  10291.750000  -48280.351562  306.995483  1674.455688   47.659321  894.179871  -43630.773438  1038.054443
  226.000000  8843.759766  -65001.046875  -58569.898438  10235.173828  -48334.726562  305.307861  1499.422241   47.614975  895.012695  -43689.476562  439.926514
  227.000000  8978.043945  -65464.238281  -58918.437500  10622.227539  -48296.210938  316.853394  1543.405884   47.531471  896.585022  -43659.105469  1279.935791
  228.000000  9148.153320  -65304.046875  -58577.414062  10247.461914  -48329.953125  305.674408  1762.651733   47.689102  893.621460  -43677.468750  1252.777588
  229.000000  8964.706055  -65328.332031  -58790.007812  10397.814453  -48392.195312  310.159302  1571.781128   47.490150  897.365173  -43759.121094  2501.934326
  230.000000  9203.248047  -65560.695312  -58775.703125  10501.357422  -48274.343750  313.247925  1782.439087   47.687824  893.645447  -43621.984375  732.355347
  231.000000  8874.871094  -65086.960938  -58635.773438  10297.476562  -48338.296875  307.166290  1569.046265   47.502026  897.140808  -43704.062500  -1093.402832
  232.000000  9087.658203  -65331.570312  -58657.796875  10414.012695  -48243.785156  310.642487  1708.988403   47.690361  893.597900  -43591.179688  2561.015137
  233.000000  9152.883789  -65335.078125  -58603.820312  10307.255859  -48296.562500  307.458038  1845.909790   47.515423  896.887878  -43661.023438  1512.404663
  234.000000  9051.288086  -65163.113281  -58529.992188  10301.655273  -48228.335938  307.290955  1760.128540   47.600018  895.293945  -43584.542969  2280.748047
  235.000000  8929.286133  -65078.257812  -58561.203125  10332.546875  -48228.656250  308.212433  1571.440552   47.686581  893.668762  -43576.417969  1171.630981
  236.000000  8867.363281  -65096.058594  -58655.382812  10419.574219  -48235.808594  310.808380  1456.164062   47.656349  894.235657  -43586.519531  -1241.410034
  237.000000  9096.404297  -65356.636719  -58684.851562  10489.361328  -48195.492188  312.890076  1673.243286   47.613987  895.031250  -43550.335938  852.593994
  238.000000  8980.612305  -64960.832031  -58404.453125  10200.525391  -48203.929688  304.274323  1752.388550   47.586124  895.555298  -43561.492188   23.144415
  239.000000  9188.295898  -65550.710938  -58800.953125  10496.145508  -48304.808594  313.092438  1781.664673   47.642868  894.488708  -43656.835938  601.384949
  240.000000  9032.749023  -65274.289062  -58653.578125  10423.923828  -48229.656250  310.938141  1635.451538   47.601341  895.269043  -43585.734375  781.805481
  241.000000  8767.308594  -64743.925781  -58395.867188  10394.954102  -48000.914062  310.073975  1491.839478   47.635807  894.621277  -43353.628906  1086.314453
  242.000000  8825.687500  -64827.906250  -58420.203125  10405.480469  -48014.722656  310.387970  1561.673828   47.692818  893.551880  -43361.875000  -562.011108
  243.000000  8909.525391  -65167.703125  -58679.812500  10393.061523  -48286.750000  310.017517  1504.489868   47.713421  893.166016  -43631.894531  2572.847656
  244.000000  9054.775391  -65335.625000  -58708.750000  10326.341797  -48382.406250  308.027313  1572.407227   47.647060  894.409973  -43734.023438  -790.392334
  245.000000  8869.392578  -65073.074219  -58621.375000  10318.154297  -48303.218750  307.783112  1444.082886   47.700588  893.406311  -43649.613281  1031.700073
  246.000000  9075.253906  -65385.347656  -58737.289062  10516.275391  -48221.015625  313.692902  1608.262695   47.749264  892.495544  -43562.664062  1831.186646
  247.000000  8975.066406  -65377.304688  -58827.890625  10470.554688  -48357.335938  312.329132  1532.147461   47.594372  895.400146  -43714.093750  -1295.184448
  248.000000  9035.503906  -65469.929688  -58862.828125  10500.353516  -48362.476562  313.217987  1531.003052   47.762123  892.255249  -43702.871094  3642.185303
  249.000000  9048.480469  -65426.265625  -58806.468750  10439.829102  -48366.640625  311.412567  1554.819458   47.679913  893.793701  -43715.054688  -604.096191
  250.000000  9204.485352  -65555.414062  -58766.101562  10514.726562  -48251.375000  313.646698  1663.430542   47.805729  891.441406  -43587.515625  3595.734619
  251.000000  9070.926758  -65438.523438  -58791.406250  10468.502930  -48322.902344  312.267883  1510.240234   47.833782  890.918579  -43656.304688  -15.339938
  252.000000  8817.962891  -65237.570312  -58849.468750  10506.322266  -48343.148438  313.396027  1312.215454   47.734764  892.766663  -43686.210938  -684.265930
  253.000000  8833.115234  -65211.226562  -58810.031250  10417.166992  -48392.863281  310.736572  1355.084595   47.587963  895.520691  -43750.246094  630.347839
  254.000000  9032.221680  -65295.257812  -58690.859375  10277.614258  -48413.246094  306.573822  1641.751953   47.565052  895.952087  -43772.867188  696.374573
  255.000000  8880.799805  -65279.027344  -58818.828125  10404.895508  -48413.933594  310.370514  1340.783325   47.694710  893.516418  -43760.902344  993.850159
  256.000000  9078.631836  -65313.277344  -58651.117188  10241.736328  -48409.382812  305.503601  1741.713257   47.572121  895.818909  -43768.312500  1889.838379
  257.000000  8904.235352  -65217.386719  -58734.453125  10515.142578  -48219.312500  313.659119  1575.868164   47.665707  894.060120  -43569.113281  3843.386475
  258.000000  8920.700195  -65364.667969  -58873.828125  10602.064453  -48271.765625  316.251923  1386.413452   47.806351  891.429810  -43607.843750  2354.463379
  259.000000  9089.110352  -65419.167969  -58749.968750  10338.976562  -48410.992188  308.404205  1723.731323   47.534954  896.519348  -43773.546875  -571.935364
  260.000000  9177.977539  -65283.101562  -58533.945312  10298.804688  -48235.140625  307.205902  1779.960815   47.757488  892.341858  -43575.984375  364.775238
  261.000000  9081.955078  -65429.843750  -58766.203125  10415.408203  -48350.796875  310.684113  1663.848633   47.593113  895.423828  -43707.679688  343.092560
  262.000000  8909.531250  -65339.785156  -58853.789062  10500.600586  -48353.187500  313.225342  1398.672485   47.736420  892.735718  -43696.085938  352.229218
  263.000000  9393.967773  -65678.546875  -58713.320312  10245.653320  -48467.667969  305.620453  2015.666992   47.621037  894.898743  -43821.824219  2585.570068
  264.000000  9041.892578  -65334.062500  -58717.984375  10401.720703  -48316.265625  310.275818  1668.322266   47.571556  895.829590  -43675.250000  4100.852051
  265.000000  9231.869141  -65472.628906  -58663.539062  10370.127930  -48293.410156  309.333435  1871.333984   47.637070  894.597534  -43646.003906  1892.337524
  266.000000  9147.204102  -65524.382812  -58796.687500  10431.548828  -48365.140625  311.165588  1678.244751   47.762081  892.256042  -43705.539062  1872.109253
  267.000000  9085.981445  -65159.648438  -58492.875000  10201.521484  -48291.351562  304.304016  1775.033813   47.679245  893.806213  -43639.828125  3466.794434
  268.000000  9127.470703  -65510.945312  -58807.500000  10389.490234  -48418.007812  309.911011  1740.516968   47.460159  897.932251  -43787.859375  -273.307159
  269.000000  9070.921875  -65484.179688  -58830.984375  10500.847656  -48330.136719  313.232727  1669.938477   47.630573  894.719604  -43683.363281  -177.023758
  270.000000  9204.322266  -65607.656250  -58828.062500  10487.347656  -48340.714844  312.830017  1750.217651   47.656734  894.228394  -43691.390625  1811.588013
  271.000000  9084.464844  -65290.082031  -58629.257812  10239.140625  -48390.117188  305.426178  1769.852905   47.598103  895.329956  -43746.511719  -402.122650
  272.000000  9307.872070  -65666.593750  -58784.437500  10414.945312  -48369.492188  310.670319  1869.030640   47.570545  895.848572  -43728.574219  -125.751999
  273.000000  9154.596680  -65620.007812  -58890.476562  10566.878906  -48323.597656  315.202362  1648.678711   47.702583  893.368958  -43669.796875  405.988922
  274.000000  9012.299805  -65163.777344  -58567.765625  10154.671875  -48413.093750  302.906525  1589.366333   47.822933  891.120728  -43747.554688  -1463.469604
  275.000000  9095.296875  -65648.609375  -58981.718750  10517.151367  -48464.566406  313.719055  1580.705444   47.708462  893.258850  -43810.195312  1089.306396
  276.000000  8868.916016  -64973.472656  -58525.523438  10257.857422  -48267.664062  305.984497  1535.639526   47.579079  895.687927  -43625.914062  2672.201172
  277.000000  9154.964844  -65538.273438  -58806.875000  10379.850586  -48427.023438  309.623444  1710.615356   47.605709  895.186890  -43782.675781  1018.060791
  278.000000  8987.560547  -65409.843750  -58858.328125  10427.885742  -48430.441406  311.056305  1564.677246   47.579334  895.683105  -43788.667969  1190.473389
  279.000000  8795.194336  -65307.296875  -58939.421875  10577.406250  -48362.015625  315.516388  1322.364502   47.683460  893.727234  -43710.082031  732.163879
  280.000000  8797.162109  -65183.984375  -58804.304688  10523.427734  -48280.875000  313.906250  1311.892944   47.709545  893.238586  -43626.398438  -2221.581787
  281.000000  9020.212891  -65237.382812  -58637.320312  10344.920898  -48292.398438  308.581543  1607.808594   47.678825  893.814087  -43640.917969  197.325043
  282.000000  9086.543945  -65481.871094  -58824.210938  10355.806641  -48468.406250  308.906250  1639.394409   47.532822  896.559570  -43831.167969  831.901184
  283.000000  9087.936523  -65476.722656  -58820.406250  10481.305664  -48339.101562  312.649780  1686.049194   47.673809  893.908142  -43688.109375  -311.397827
  284.000000  8914.047852  -65270.382812  -58785.429688  10561.396484  -48224.031250  315.038849  1548.235352   47.509655  896.996765  -43589.054688  4234.472656
  285.000000  9008.153320  -65661.179688  -59077.898438  10621.880859  -48456.015625  316.843048  1463.686401   47.656445  894.233887  -43806.718750  2415.812500
  286.000000  8981.464844  -65397.253906  -58844.445312  10497.609375  -48346.835938  313.136108  1542.398315   47.639755  894.547119  -43699.167969  2398.676270
  287.000000  8939.995117  -65586.976562  -59070.500000  10606.445312  -48464.054688  316.382629  1337.813477   47.731697  892.824036  -43807.414062  1828.371704
  288.000000  9159.661133  -65484.859375  -58752.328125  10383.539062  -48368.789062  309.733490  1753.940430   47.573502  895.792908  -43727.585938  2587.706055
  289.000000  9042.201172  -65262.824219  -58640.359375  10265.263672  -48375.093750  306.205414  1704.961792   47.662704  894.116394  -43725.187500  -289.791565
  290.000000  8990.021484  -65386.359375  -58814.640625  10384.019531  -48430.621094  309.747803  1580.334351   47.541973  896.387024  -43792.492188  153.919952
  291.000000  8988.543945  -65323.347656  -58761.179688  10416.780273  -48344.398438  310.725037  1523.815063   47.654789  894.264954  -43695.261719  -922.682861
  292.000000  9245.563477  -65333.273438  -58513.562500  10222.209961  -48291.351562  304.921143  1960.181641   47.626034  894.804871  -43645.023438  1631.680908
  293.000000  9131.250000  -65546.812500  -58845.945312  10451.083984  -48394.859375  311.748291  1695.282227   47.661106  894.146423  -43745.109375  811.130371
  294.000000  9124.558594  -65324.035156  -58612.406250  10281.713867  -48330.691406  306.696106  1754.440918   47.643524  894.476379  -43682.656250  -178.491745
  295.000000  9047.720703  -65440.437500  -58821.078125  10339.607422  -48481.468750  308.423035  1581.880859   47.691410  893.578247  -43828.761719   73.663757
  296.000000  8926.238281  -65085.988281  -58571.968750  10318.431641  -48253.539062  307.791382  1564.845581   47.722118  893.003235  -43597.835938  992.316345
  297.000000  9205.396484  -65383.796875  -58606.734375  10277.153320  -48329.582031  306.560059  1864.220215   47.619511  894.927429  -43683.886719  2849.689209
  298.000000  9122.017578  -65479.796875  -58788.445312  10490.971680  -48297.472656  312.938110  1735.492798   47.620724  894.904663  -43651.660156  1954.865234
  299.000000  8860.243164  -65247.445312  -58813.890625  10459.812500  -48354.078125  312.008667  1392.407593   47.726040  892.929871  -43697.992188  1061.858521
  300.000000  8915.781250  -65192.828125  -58704.742188  10275.268555  -48429.472656  306.503845  1425.031738   47.784573  891.836121  -43767.675781  1149.184204
  301.000000  9004.160156  -65531.312500  -58950.992188  10523.212891  -48427.781250  313.899841  1419.743164   47.822765  891.123840  -43762.257812  2215.993164
  302.000000  9046.412109  -65489.300781  -58870.429688  10454.703125  -48415.726562  311.856262  1559.103882   47.740177  892.665466  -43758.261719  -1102.217163
  303.000000  8798.114258  -64903.164062  -58518.593750  10225.724609  -48292.867188  305.026001  1379.079102   47.810505  891.352356  -43628.539062  2984.762207
  304.000000  9224.569336  -65374.984375  -58574.531250  10238.918945  -48335.613281  305.419556  1802.856079   47.649666  894.361084  -43686.976562  2134.772217
  305.000000  9168.902344  -65614.390625  -58870.453125  10406.341797  -48464.109375  310.413666  1646.240845   47.762951  892.239807  -43804.421875  2145.958008
  306.000000  9130.005859  -65508.117188  -58800.296875  10374.138672  -48426.156250  309.453064  1729.750610   47.579933  895.671814  -43784.324219  1553.435913
  307.000000  8967.054688  -65306.796875  -58757.945312  10304.101562  -48453.843750  307.363922  1586.779785   47.617100  894.972717  -43808.382812  1488.739502
  308.000000  9133.468750  -65569.906250  -58862.500000  10444.891602  -48417.609375  311.563599  1702.209351   47.554073  896.158936  -43778.300781  130.034439
  309.000000  9127.010742  -65654.500000  -58947.218750  10466.364258  -48480.855469  312.204132  1646.564087   47.655369  894.254028  -43831.664062  386.330139
  310.000000  8930.125000  -64914.003906  -58405.976562  10234.659180  -48171.316406  305.292511  1661.257812   47.545441  896.321594  -43532.847656  2160.736328
  311.000000  9088.387695  -65324.160156  -58659.335938  10314.976562  -48344.359375  307.688324  1680.138550   47.666946  894.036865  -43694.039062  590.206482
  312.000000  9044.613281  -65296.851562  -58668.859375  10434.984375  -48233.875000  311.268066  1737.321411   47.593224  895.421753  -43590.746094  1102.955811
  313.000000  9013.864258  -65135.593750  -58535.203125  10256.480469  -48278.722656  305.943420  1636.768555   47.782677  891.871460  -43617.109375  1577.820679
  314.000000  9095.789062  -65544.671875  -58868.843750  10509.666992  -48359.175781  313.495789  1694.461548   47.636372  894.610657  -43711.835938  -231.323349
  315.000000  9010.985352  -65193.382812  -58610.601562  10265.943359  -48344.656250  306.225677  1668.899902   47.753414  892.418030  -43685.898438  646.733032
  316.000000  9137.972656  -65469.007812  -58762.726562  10382.983398  -48379.742188  309.716919  1733.777954   47.719009  893.061401  -43724.339844  1539.712524
  317.000000  9028.907227  -65146.480469  -58542.023438  10212.566406  -48329.457031  304.633484  1689.076172   47.707882  893.269714  -43675.140625  -1499.076172
  318.000000  8820.653320  -65319.511719  -58923.664062  10577.109375  -48346.554688  315.507538  1313.176880   47.618675  894.943115  -43700.941406  -857.881836
  319.000000  9211.226562  -65816.953125  -59033.531250  10541.901367  -48491.628906  314.457306  1683.276978   47.757885  892.334473  -43832.437500  181.662003
  320.000000  9043.381836  -65453.230469  -58844.539062  10462.238281  -48382.300781  312.081024  1605.769409   47.652588  894.306213  -43733.378906  1888.064331
  321.000000  8971.781250  -65242.238281  -58691.328125  10353.733398  -48337.593750  308.844391  1524.325317   47.758450  892.323914  -43678.343750  1688.661987
  322.000000  8921.285156  -65068.605469  -58579.085938  10272.451172  -48306.632812  306.419800  1559.769165   47.653961  894.280457  -43657.578125  -3201.169189
  323.000000  8991.156250  -65372.539062  -58814.460938  10476.046875  -48338.414062  312.492920  1452.607910   47.866100  890.317078  -43668.664062  2003.089600
  324.000000  9105.496094  -65386.703125  -58707.164062  10383.574219  -48323.589844  309.734528  1728.155396   47.688698  893.629089  -43671.144531  2346.692871
  325.000000  9077.749023  -65412.371094  -58758.570312  10211.970703  -48546.601562  304.615723  1587.412109   47.893921  889.799927  -43874.136719  3613.113037
  326.000000  9109.388672  -65652.468750  -58975.945312  10540.691406  -48435.253906  314.421234  1536.867554   47.883469  889.994141  -43763.808594  573.565552
  327.000000  8858.316406  -65295.617188  -58862.656250  10535.368164  -48327.289062  314.262421  1309.342285   47.702412  893.372131  -43673.507812  -569.555847
  328.000000  8942.242188  -65269.945312  -58751.015625  10474.760742  -48276.253906  312.454559  1522.442261   47.681232  893.768982  -43624.539062  2319.485107
  329.000000  9277.999023  -65743.617188  -58894.085938  10495.242188  -48398.843750  313.065491  1823.886230   47.738335  892.699890  -43741.558594  1497.729248
  330.000000  9031.715820  -65215.648438  -58610.976562  10291.918945  -48319.058594  307.000519  1771.584106   47.486614  897.432007  -43686.328125  -1842.401611
  331.000000  9098.959961  -65476.929688  -58812.593750  10388.699219  -48423.894531  309.887390  1656.120728   47.607441  895.154297  -43779.378906  2278.494873
  332.000000  9176.794922  -65497.675781  -58733.015625  10474.332031  -48258.683594  312.441772  1720.422241   47.658482  894.195618  -43609.187500  1479.710083
  333.000000  9195.828125  -65550.335938  -58783.250000  10432.496094  -48350.753906  311.193848  1693.240723   47.768600  892.134277  -43690.515625  876.644592
  334.000000  9135.837891  -65599.960938  -58894.460938  10561.298828  -48333.164062  315.035919  1523.947876   47.908089  889.536743  -43659.316406  651.162231
  335.000000  9029.193359  -65296.542969  -58690.437500  10476.220703  -48214.218750  312.498108  1592.289062   47.731510  892.827515  -43557.597656  2556.168213
  336.000000  8788.721680  -65026.613281  -58664.914062  10463.824219  -48201.089844  312.128326  1334.440796   47.767113  892.162048  -43540.996094  600.741089
  337.000000  9204.566406  -65449.414062  -58668.343750  10318.429688  -48349.914062  307.791321  1809.025391   47.723942  892.969116  -43694.031250  667.094055
  338.000000  9119.499023  -65465.468750  -58770.335938  10358.136719  -48412.199219  308.975739  1654.064453   47.676620  893.855408  -43760.933594  1349.121460
  339.000000  8937.814453  -65345.070312  -58818.601562  10397.875977  -48420.726562  310.161163  1508.875122   47.649536  894.363525  -43772.101562  2083.217041
  340.000000  8838.792969  -65260.585938  -58853.609375  10384.957031  -48468.652344  309.775787  1377.284180   47.691086  893.584290  -43815.976562  661.448608
  341.000000  9275.327148  -65766.007812  -58927.421875  10548.807617  -48378.613281  314.663330  1794.617310   47.612251  895.063904  -43733.628906  502.995667
  342.000000  8877.468750  -65270.007812  -58822.320312  10438.813477  -48383.507812  311.382263  1450.290405   47.723576  892.975952  -43727.660156  169.075439
  343.000000  9289.426758  -65485.015625  -58627.164062  10275.403320  -48351.761719  306.507874  1851.349976   47.852737  890.565674  -43683.312500  445.094238
  344.000000  9197.471680  -65535.031250  -58771.179688  10469.250977  -48301.929688  312.290192  1771.750366   47.705387  893.316406  -43647.859375  3148.917480
  345.000000  9036.962891  -65403.082031  -58783.796875  10410.625000  -48373.171875  310.541443  1600.456665   47.726887  892.914001  -43717.003906  3494.520996
  346.000000  8953.982422  -65387.292969  -58858.148438  10590.557617  -48267.589844  315.908691  1440.453491   47.718002  893.080261  -43612.289062  1598.960571
  347.000000  9302.418945  -65587.820312  -58708.265625  10314.964844  -48393.300781  307.687958  1857.372192   47.730030  892.855225  -43736.824219  1919.477295
  348.000000  8995.666016  -65483.710938  -58913.906250  10481.574219  -48432.332031  312.657806  1473.448242   47.655914  894.243835  -43783.085938  511.963196
  349.000000  8687.930664  -65016.597656  -58745.484375  10360.703125  -48384.781250  309.052307  1208.992188   47.704662  893.330017  -43730.781250  792.662659
  350.000000  9208.781250  -65522.640625  -58738.195312  10373.636719  -48364.558594  309.438110  1773.404907   47.742172  892.628113  -43706.898438  -707.944397
  351.000000  9179.074219  -65468.757812  -58714.484375  10482.073242  -48232.410156  312.672699  1753.071411   47.682247  893.749939  -43580.593750  -376.219116
  352.000000  8979.095703  -65334.105469  -58774.101562  10418.814453  -48355.289062  310.785736  1584.893555   47.571033  895.839417  -43714.324219  372.047333
  353.000000  8993.185547  -65026.210938  -58455.703125  10289.812500  -48165.890625  306.937683  1736.155273   47.518696  896.826111  -43530.031250  1857.981567
  354.000000  9198.116211  -65257.089844  -58488.312500  10366.625000  -48121.687500  309.228943  1860.360718   47.686714  893.666260  -43469.437500  1661.944458
  355.000000  9032.053711  -65360.363281  -58742.242188  10474.338867  -48267.902344  312.441986  1545.116699   47.757103  892.349060  -43608.785156  1660.669189
  356.000000  8908.428711  -64877.078125  -58387.632812  10193.875000  -48193.757812  304.075928  1700.589233   47.541615  896.393738  -43555.664062  -941.556274
  357.000000  8832.652344  -64987.066406  -58584.781250  10301.986328  -48282.796875  307.300812  1571.390625   47.433323  898.440247  -43655.265625  683.129150
  358.000000  8752.188477  -65028.343750  -58696.007812  10447.188477  -48248.820312  311.632111  1351.959595   47.735046  892.761414  -43591.855469  -296.919983
  359.000000  8980.776367  -65328.210938  -58781.390625  10423.208984  -48358.179688  310.916809  1566.315796   47.699787  893.421326  -43704.652344  2920.527100
  360.000000  8726.838867  -65009.179688  -58700.015625  10358.906250  -48341.109375  308.998688  1331.567383   47.753616  892.414246  -43682.332031  2086.406494
  361.000000  8913.954102  -65114.898438  -58625.773438  10343.745117  -48282.027344  308.546448  1568.562134   47.562176  896.006226  -43641.925781  3766.217529
  362.000000  8665.603516  -64729.265625  -58491.281250  10337.812500  -48153.468750  308.369476  1262.354370   47.781521  891.893066  -43491.968750  -1439.490845
  363.000000  8955.291016  -65010.843750  -58476.101562  10337.701172  -48138.398438  308.366180  1700.672485   47.585091  895.574768  -43496.062500  2572.477295
  364.000000  9018.834961  -65014.882812  -58421.437500  10369.509766  -48051.929688  309.315002  1736.321289   47.761971  892.258118  -43392.335938  240.244934
  365.000000  8721.619141  -64972.742188  -58669.984375  10522.207031  -48147.777344  313.869843  1348.769653   47.656216  894.238159  -43498.503906  -805.956848
  366.000000  8623.359375  -64655.539062  -58441.171875  10468.447266  -47972.726562  312.266235  1427.324585   47.524086  896.724365  -43336.343750  386.279694
  367.000000  8955.535156  -64905.042969  -58363.125000  10369.794922  -47993.328125  309.323517  1668.143555   47.679234  893.806458  -43341.808594  1758.867554
  368.000000  9009.693359  -65232.796875  -58643.257812  10337.291016  -48305.968750  308.353943  1636.586060   47.756550  892.359375  -43646.906250  2003.698975
  369.000000  9059.574219  -65320.929688  -58681.945312  10324.687500  -48357.257812  307.977997  1777.297485   47.592690  895.431763  -43714.179688  1841.408813
  370.000000  8715.746094  -64999.785156  -58705.585938  10534.094727  -48171.492188  314.224457  1261.500610   47.825157  891.079285  -43505.734375  -732.697876
  371.000000  9182.668945  -65541.992188  -58789.507812  10390.969727  -48398.539062  309.955139  1718.204102   47.773666  892.039673  -43737.804688  892.852905
  372.000000  9058.814453  -65385.496094  -58746.187500  10373.741211  -48372.445312  309.441223  1592.726929   47.748856  892.503174  -43714.132812  1029.827881
  373.000000  9035.935547  -65487.898438  -58880.875000  10579.089844  -48301.785156  315.566620  1707.781372   47.579681  895.676575  -43659.976562  1698.637329
  374.000000  8865.766602  -65076.421875  -58627.476562  10204.792969  -48422.683594  304.401611  1554.023560   47.502193  897.137634  -43788.433594  3398.310303
  375.000000  8672.359375  -64745.937500  -58499.695312  10322.262695  -48177.433594  307.905640  1363.510742   47.589703  895.487976  -43534.648438  2066.664307
  376.000000  8948.078125  -65154.949219  -58625.210938  10328.357422  -48296.851562  308.087463  1619.723999   47.522732  896.749939  -43660.597656  1396.941528
  377.000000  8936.208984  -65201.210938  -58686.937500  10448.537109  -48238.398438  311.672333  1504.587036   47.678783  893.814880  -43586.921875  939.353577
  378.000000  8971.160156  -65091.207031  -58541.117188  10320.693359  -48220.421875  307.858826  1668.064941   47.500629  897.167175  -43586.324219  617.323975
  379.000000  9077.593750  -65446.218750  -58793.648438  10416.947266  -48376.703125  310.730011  1598.514160   47.708397  893.260071  -43722.335938  1434.114624
  380.000000  9132.184570  -65357.519531  -58649.656250  10466.541992  -48183.113281  312.209412  1819.857910   47.517120  896.855835  -43547.406250  1263.453003
  381.000000  9048.196289  -65025.703125  -58401.242188  10329.099609  -48072.140625  308.109589  1803.611694   47.580414  895.662781  -43430.261719  420.638153
  382.000000  9013.664062  -65310.875000  -58726.890625  10536.290039  -48190.601562  314.289948  1599.894897   47.660328  894.161011  -43540.925781  761.784912
  383.000000  9073.948242  -65456.304688  -58802.828125  10555.599609  -48247.226562  314.865936  1595.435547   47.724648  892.955933  -43591.273438  -57.596333
  384.000000  9100.484375  -65177.304688  -58497.437500  10181.322266  -48316.117188  303.701508  1822.281616   47.604656  895.206665  -43671.871094  -702.209900
  385.000000  8759.782227  -65053.515625  -58720.390625  10404.482422  -48315.906250  310.358215  1340.821167   47.633900  894.657104  -43668.808594  -1751.087036
  386.000000  9016.090820  -65083.375000  -58483.281250  10263.466797  -48219.812500  306.151825  1765.069702   47.641476  894.514832  -43571.976562  -1299.171265
  387.000000  8978.527344  -65394.226562  -58838.265625  10483.367188  -48354.898438  312.711273  1588.289429   47.566799  895.919128  -43714.347656   21.572905
  388.000000  8932.998047  -65004.527344  -58492.890625  10326.052734  -48166.835938  308.018707  1635.339478   47.562759  895.995239  -43526.679688  634.639465
  389.000000  8844.025391  -64847.992188  -58414.375000  10213.504883  -48200.871094  304.661499  1600.847168   47.519073  896.818970  -43564.976562  882.865906
  390.000000  8829.421875  -65041.773438  -58623.054688  10458.298828  -48164.757812  311.963501  1528.668457   47.636395  894.610229  -43517.417969  319.905029
  391.000000  8996.698242  -65018.421875  -58447.601562  10337.629883  -48109.972656  308.364044  1720.298462   47.583172  895.610901  -43467.824219  2460.966553
  392.000000  8923.176758  -64883.820312  -58384.265625  10263.478516  -48120.789062  306.152161  1757.895386   47.464443  897.851196  -43490.222656  1446.968140
  393.000000  9005.730469  -64898.156250  -58316.312500  10227.779297  -48088.531250  305.087280  1806.750366   47.614964  895.012878  -43443.281250  1741.095459
  394.000000  8859.277344  -64919.644531  -58479.023438  10426.945312  -48052.078125  311.028259  1599.466919   47.537228  896.476501  -43414.410156  853.349854
  395.000000  9121.363281  -65076.148438  -58385.523438  10250.867188  -48134.656250  305.775970  1943.667969   47.514393  896.907288  -43499.218750  1560.454834
  396.000000  9065.398438  -65077.816406  -58437.007812  10197.692383  -48239.316406  304.189819  1756.229858   47.680779  893.777466  -43587.644531  1888.284302
  397.000000  8960.792969  -65073.898438  -58536.109375  10305.447266  -48230.664062  307.404053  1620.185181   47.716187  893.114258  -43575.539062  2092.797852
  398.000000  9109.747070  -65206.257812  -58515.867188  10377.214844  -48138.652344  309.544830  1815.734009   47.696148  893.489502  -43485.480469  -263.777527
  399.000000  8908.376953  -65197.976562  -58725.226562  10440.552734  -48284.671875  311.434174  1422.995117   47.781952  891.885010  -43623.128906  2159.281494
  400.000000  8947.792969  -65497.644531  -58986.562500  10616.781250  -48369.781250  316.690918  1429.831055   47.702847  893.364014  -43715.957031  3178.618164
  401.000000  8947.895508  -65094.414062  -58565.914062  10526.302734  -48039.609375  313.992004  1602.976562   47.612015  895.068298  -43394.648438  399.603668
  402.000000  8900.288086  -64837.328125  -58354.179688  10160.811523  -48193.367188  303.089691  1646.582520   47.697510  893.463989  -43540.062500  912.318298
  403.000000  9103.839844  -65218.031250  -58536.468750  10290.031250  -48246.437500  306.944214  1813.952759   47.638199  894.576355  -43598.921875  1084.700195
  404.000000  9133.603516  -65251.960938  -58543.070312  10215.009766  -48328.062500  304.706360  1805.343628   47.629765  894.734741  -43681.367188  -1665.138062
  405.000000  9007.735352  -65486.320312  -58907.015625  10392.001953  -48515.015625  309.985931  1548.497192   47.663822  894.095459  -43865.000000  1428.935547
  406.000000  8846.288086  -65110.089844  -58682.710938  10415.391602  -48267.320312  310.683624  1449.914673   47.694775  893.515198  -43614.285156  -1579.497559
  407.000000  8902.451172  -65226.152344  -58757.476562  10466.511719  -48290.964844  312.208496  1477.709351   47.686535  893.669617  -43638.730469  339.126648
  408.000000  8964.558594  -64914.257812  -58381.484375  10234.763672  -48146.718750  305.295624  1802.628784   47.433903  898.429260  -43519.132812  1749.782104
  409.000000  8857.069336  -65115.285156  -58669.304688  10251.120117  -48418.183594  305.783508  1503.662598   47.605766  895.185791  -43773.832031  1799.166260
  410.000000  9059.463867  -65488.773438  -58847.507812  10558.068359  -48289.437500  314.939575  1658.335449   47.591648  895.451355  -43646.460938  3184.220215
  411.000000  9052.358398  -65219.136719  -58581.460938  10383.772461  -48197.687500  309.740448  1725.064941   47.554863  896.144043  -43558.300781  876.200684
  412.000000  8864.068359  -64949.515625  -58510.015625  10392.862305  -48117.152344  310.011597  1611.110962   47.515293  896.890320  -43481.625000  -241.734451
  413.000000  8592.380859  -64651.621094  -58467.609375  10421.092773  -48046.515625  310.853668  1333.053833   47.614254  895.026245  -43401.335938  1148.757324
  414.000000  8771.603516  -64749.773438  -58399.554688  10272.550781  -48127.003906  306.422791  1527.034790   47.563156  895.987793  -43486.808594  1709.176636
  415.000000  9112.216797  -65447.960938  -58752.921875  10458.940430  -48293.980469  311.982635  1660.557617   47.688446  893.633789  -43641.562500  2300.617920
  416.000000  8782.484375  -65106.402344  -58747.437500  10464.697266  -48282.742188  312.154358  1430.923462   47.622063  894.879456  -43636.800781  1084.645386
  417.000000  9004.678711  -65108.953125  -58526.875000  10292.328125  -48234.546875  307.012726  1742.387817   47.585262  895.571533  -43592.195312  162.933548
  418.000000  8668.867188  -64804.390625  -58564.125000  10239.111328  -48325.015625  305.425293  1382.858887   47.492119  897.327942  -43691.750000  767.659180
  419.000000  8969.904297  -65144.625000  -58611.695312  10298.380859  -48313.312500  307.193268  1699.971313   47.511398  896.963867  -43678.164062  -276.716553
  420.000000  8649.906250  -64933.640625  -58704.929688  10509.387695  -48195.542969  313.487457  1293.264893   47.435638  898.396362  -43567.789062  1402.164917
  421.000000  9103.763672  -65482.671875  -58803.757812  10532.689453  -48271.070312  314.182526  1696.563477   47.491970  897.330750  -43637.820312  616.270630
  422.000000  8812.567383  -65089.406250  -58699.757812  10450.174805  -48249.582031  311.721191  1438.472290   47.628647  894.755737  -43602.996094  -89.450745
  423.000000  8881.601562  -65196.335938  -58736.070312  10440.728516  -48295.343750  311.439392  1464.666626   47.712170  893.189453  -43640.609375  -674.182922
  424.000000  9071.210938  -65660.609375  -59020.570312  10637.875977  -48382.695312  317.320160  1530.644165   47.779655  891.927856  -43721.378906  -394.187042
  425.000000  9031.433594  -65299.453125  -58694.812500  10400.322266  -48294.492188  310.234100  1658.772583   47.659637  894.173950  -43644.882812  1565.474609
  426.000000  9143.690430  -65566.335938  -58839.554688  10545.295898  -48294.257812  314.558563  1690.257324   47.734314  892.775085  -43637.363281  258.261780
  427.000000  9055.099609  -65189.652344  -58551.789062  10246.008789  -48305.781250  305.631042  1772.190063   47.456139  898.008301  -43676.023438  1152.818359
  428.000000  9017.128906  -65139.062500  -58540.226562  10264.594727  -48275.632812  306.185455  1699.294312   47.647026  894.410645  -43627.253906  204.174225
  429.000000  9118.248047  -65409.679688  -58722.562500  10360.578125  -48361.984375  309.048584  1680.794922   47.640968  894.524353  -43714.195312   50.124702
  430.000000  9101.935547  -65312.144531  -58629.390625  10151.800781  -48477.589844  302.820892  1759.021606   47.610538  895.096069  -43832.773438  2531.588867
  431.000000  8849.488281  -65405.289062  -58987.679688  10657.138672  -48330.539062  317.894775  1268.535278   47.868553  890.271423  -43660.546875  -197.464554
  432.000000  8830.871094  -65060.265625  -58654.343750  10288.960938  -48365.382812  306.912292  1400.721313   47.737446  892.716492  -43708.183594  1492.122681
  433.000000  8759.484375  -65073.671875  -58735.578125  10434.258789  -48301.320312  311.246429  1324.520142   47.769646  892.114746  -43640.980469   55.006500
  434.000000  9056.416016  -65289.179688  -58654.648438  10343.775391  -48310.875000  308.547363  1676.924805   47.684250  893.712402  -43658.867188  428.218994
  435.000000  8990.963867  -65311.421875  -58743.054688  10451.751953  -48291.304688  311.768219  1482.682983   47.917400  889.363892  -43616.546875  -1234.708984
  436.000000  9162.950195  -65508.515625  -58771.875000  10485.571289  -48286.304688  312.777039  1654.655396   47.714985  893.136719  -43631.296875  -2549.860840
  437.000000  9145.074219  -65516.531250  -58790.726562  10414.324219  -48376.402344  310.651794  1709.372437   47.771133  892.086975  -43715.917969  2603.948975
  438.000000  9310.432617  -65550.148438  -58674.085938  10364.776367  -48309.308594  309.173798  1906.458984   47.768536  892.135498  -43649.074219  449.986816
  439.000000  9140.645508  -65448.113281  -58720.906250  10380.679688  -48340.226562  309.648193  1685.738281   47.781914  891.885742  -43678.687500  123.129608
  440.000000  9160.619141  -65590.312500  -58851.312500  10547.046875  -48304.265625  314.610809  1687.747192   47.698669  893.442261  -43650.847656  -34.027012
  441.000000  9080.386719  -65376.664062  -58724.554688  10377.511719  -48347.042969  309.553680  1797.567505   47.547192  896.288635  -43708.406250  -733.740173
  442.000000  9091.865234  -65563.281250  -58907.203125  10429.570312  -48477.632812  311.106567  1644.482056   47.622341  894.874268  -43831.664062  1408.808594
  443.000000  8953.474609  -65468.691406  -58932.539062  10652.750000  -48279.789062  317.763855  1427.197388   47.535656  896.506104  -43642.273438  2073.954834
  444.000000  8803.377930  -64903.609375  -58522.148438  10335.563477  -48186.585938  308.302399  1491.587769   47.580780  895.655884  -43544.671875  -264.475464
  445.000000  9259.619141  -65648.648438  -58808.648438  10497.330078  -48311.320312  313.127777  1790.095581   47.734718  892.767517  -43654.386719  291.671051
  446.000000  9155.638672  -65344.812500  -58609.437500  10365.837891  -48243.601562  309.205475  1838.431274   47.673149  893.920532  -43592.675781  2611.555176
  447.000000  9058.998047  -65218.472656  -58584.500000  10412.363281  -48172.136719  310.593292  1658.198853   47.778366  891.951965  -43510.945312  2710.101562
  448.000000  9139.656250  -65353.371094  -58632.500000  10357.692383  -48274.808594  308.962494  1810.875854   47.633942  894.656311  -43627.707031  1577.233154
  449.000000  9123.015625  -65385.398438  -58691.992188  10526.616211  -48165.375000  314.001373  1758.504761   47.717091  893.097351  -43510.160156  -1308.522583
  450.000000  8888.658203  -65278.902344  -58817.992188  10506.982422  -48311.007812  313.415710  1436.372070   47.680805  893.776978  -43659.335938  -279.398590
  451.000000  9362.780273  -65726.937500  -58782.937500  10475.177734  -48307.757812  312.467010  1939.888184   47.681278  893.768127  -43656.039062  -1207.735107
  452.000000  9119.583008  -65493.101562  -58799.390625  10401.881836  -48397.507812  310.280640  1733.419556   47.574902  895.766541  -43756.164062  1316.439453
  453.000000  8943.927734  -65282.847656  -58772.632812  10615.265625  -48157.367188  316.645721  1565.207886   47.615032  895.011597  -43512.109375  -353.674957
  454.000000  9003.965820  -65135.593750  -58555.351562  10294.368164  -48260.984375  307.073578  1642.374023   47.713978  893.155579  -43606.074219  2376.098633
  455.000000  8765.758789  -64959.976562  -58623.492188  10355.169922  -48268.320312  308.887238  1434.788940   47.532288  896.569641  -43631.136719  279.515442
  456.000000  8698.692383  -64999.527344  -58720.507812  10470.152344  -48250.355469  312.317108  1295.276978   47.554928  896.142822  -43610.960938  -1353.360229
  457.000000  8802.262695  -65133.097656  -58756.484375  10471.980469  -48284.503906  312.371613  1403.759277   47.567192  895.911743  -43643.914062  597.799561
  458.000000  8901.798828  -65072.148438  -58595.062500  10276.602539  -48318.460938  306.543640  1535.027222   47.688950  893.624329  -43665.992188  -749.446960
  459.000000  8844.950195  -65186.960938  -58760.007812  10450.731445  -48309.277344  311.737793  1428.465942   47.664989  894.073547  -43659.148438  659.546936
  460.000000  9181.140625  -65451.121094  -58697.414062  10418.595703  -48278.820312  310.779205  1852.756958   47.627708  894.773376  -43632.328125  3849.588135
  461.000000  9082.099609  -65158.953125  -58495.421875  10242.225586  -48253.195312  305.518188  1711.047729   47.653679  894.285767  -43604.167969  -1097.271484
  462.000000  8961.287109  -65384.062500  -58846.000000  10589.128906  -48256.871094  315.866089  1549.576538   47.621712  894.886047  -43610.960938  797.736877
  463.000000  8888.529297  -64965.828125  -58497.671875  10325.051758  -48172.621094  307.988861  1559.767700   47.722927  892.988098  -43516.835938  -1168.549683
  464.000000  8995.871094  -65350.742188  -58776.093750  10377.857422  -48398.234375  309.563995  1593.661743   47.630753  894.716187  -43751.445312  -1885.342163
  465.000000  9004.047852  -65329.433594  -58751.070312  10370.962891  -48380.109375  309.358337  1577.833008   47.640709  894.529236  -43732.347656  526.392517
  466.000000  8950.708008  -65240.812500  -58710.476562  10506.095703  -48204.382812  313.389252  1532.311035   47.626148  894.802734  -43558.042969  2050.753174
  467.000000  8916.525391  -65020.628906  -58524.523438  10345.703125  -48178.820312  308.604858  1653.533691   47.517845  896.842163  -43543.046875  1292.298218
  468.000000  8887.179688  -65209.492188  -58738.070312  10354.441406  -48383.628906  308.865509  1456.040039   47.617672  894.961975  -43738.113281  425.042786
  469.000000  9223.949219  -65464.640625  -58672.296875  10417.436523  -48254.859375  310.744629  1879.068726   47.574234  895.779114  -43613.582031  -1892.267700
  470.000000  8881.474609  -65005.460938  -58557.093750  10389.568359  -48167.523438  309.913330  1588.343384   47.687477  893.651917  -43515.199219  -1738.416260
  471.000000  9010.087891  -65360.007812  -58776.218750  10533.315430  -48242.902344  314.201202  1632.484009   47.637077  894.597412  -43595.496094  -1511.825195
  472.000000  8931.458984  -65197.996094  -58682.742188  10559.848633  -48122.894531  314.992676  1534.909546   47.667198  894.032104  -43472.546875  -986.131226
  473.000000  8967.493164  -65266.199219  -58717.460938  10391.964844  -48325.496094  309.984802  1669.277710   47.448780  898.147583  -43696.457031  1628.334961
  474.000000  8734.137695  -64999.652344  -58691.265625  10495.402344  -48195.863281  313.070282  1386.317505   47.581699  895.638611  -43553.859375  1065.832275
  475.000000  9141.140625  -65284.281250  -58570.945312  10274.360352  -48296.585938  306.476746  1894.044800   47.423462  898.627075  -43670.019531  -1200.361328
  476.000000  9002.250977  -65399.382812  -58809.125000  10432.340820  -48376.785156  311.189209  1574.908691   47.664577  894.081299  -43726.695312  -213.681488
  477.000000  9028.388672  -65181.265625  -58570.273438  10408.619141  -48161.656250  310.481598  1626.802368   47.734348  892.774475  -43504.757812  -1386.788086
  478.000000  9016.834961  -64993.519531  -58394.078125  10216.885742  -48177.191406  304.762329  1788.487305   47.595715  895.374878  -43533.820312  1883.654419
  479.000000  9081.417969  -65220.210938  -58560.484375  10344.521484  -48215.960938  308.569611  1714.087891   47.645443  894.440369  -43567.738281  1017.914246
  480.000000  9204.211914  -65453.792969  -58678.398438  10475.277344  -48203.121094  312.469971  1811.734863   47.649940  894.355896  -43554.457031  1728.574341
  481.000000  9132.048828  -65309.398438  -58596.625000  10355.835938  -48240.789062  308.907104  1745.033569   47.621117  894.897278  -43594.937500  107.766197
  482.000000  9135.218750  -65388.828125  -58680.468750  10347.808594  -48332.660156  308.667664  1738.114746   47.680843  893.776245  -43680.984375  100.572617
  483.000000  9046.705078  -65232.421875  -58613.070312  10374.552734  -48238.515625  309.465424  1615.810547   47.717957  893.081116  -43583.218750  794.964722
  484.000000  8975.453125  -65055.910156  -58505.406250  10265.705078  -48239.703125  306.218567  1653.715698   47.654873  894.263367  -43590.558594  -592.066772
  485.000000  9222.208984  -65454.757812  -58654.460938  10315.884766  -48338.578125  307.715393  1765.336426   47.708473  893.258667  -43684.203125  778.966553
  486.000000  9003.537109  -65192.234375  -58609.343750  10360.340820  -48249.003906  309.041504  1658.736328   47.605869  895.183899  -43604.640625  402.830261
  487.000000  8971.857422  -65308.375000  -58758.375000  10520.966797  -48237.406250  313.832855  1575.500488   47.623009  894.861694  -43591.371094  -536.027100
  488.000000  8837.294922  -65086.375000  -58672.890625  10631.419922  -48041.468750  317.127594  1521.375366   47.610493  895.096924  -43396.656250  2846.619629
  489.000000  8910.439453  -64942.070312  -58447.414062  10207.361328  -48240.054688  304.478241  1580.740845   47.591450  895.455078  -43597.097656  1720.183716
  490.000000  9123.153320  -65228.042969  -58517.890625  10267.794922  -48250.093750  306.280914  1827.100586   47.669117  893.996155  -43599.558594  -3259.645752
  491.000000  9147.346680  -65324.828125  -58594.976562  10242.113281  -48352.863281  305.514862  1783.590210   47.650951  894.336975  -43704.101562  1298.430664
  492.000000  9170.990234  -65619.523438  -58875.039062  10446.429688  -48428.609375  311.609467  1692.774414   47.562752  895.995361  -43788.453125  561.465210
  493.000000  9096.434570  -65254.234375  -58569.921875  10292.917969  -48277.003906  307.030334  1802.199341   47.514317  896.908752  -43641.570312  -290.339417
  494.000000  8812.230469  -64974.937500  -58586.203125  10343.458008  -48242.746094  308.537903  1494.078125   47.592060  895.443604  -43599.730469  2043.165161
  495.000000  8927.302734  -65100.750000  -58600.070312  10371.834961  -48228.234375  309.384369  1593.397583   47.680843  893.776245  -43576.554688  1016.344849
  496.000000  9001.333984  -65185.992188  -58609.085938  10397.207031  -48211.878906  310.141174  1639.714722   47.527409  896.661682  -43575.171875  362.006805
  497.000000  8957.432617  -65352.984375  -58820.093750  10622.634766  -48197.460938  316.865540  1484.192017   47.608887  895.127136  -43552.804688  -71.299400
  498.000000  9045.676758  -65099.980469  -58472.281250  10211.009766  -48261.273438  304.587067  1692.981079   47.774456  892.024963  -43600.464844  2755.326904
  499.000000  9009.062500  -65180.515625  -58592.601562  10394.522461  -48198.078125  310.061096  1727.979126   47.577641  895.715027  -43556.468750  2215.510010
  500.000000  8970.719727  -65220.609375  -58671.140625  10454.719727  -48216.421875  311.856750  1581.595581   47.635471  894.627563  -43569.171875  2185.998291
  501.000000  9029.240234  -64821.546875  -58217.125000  10120.945312  -48096.179688  301.900513  1822.055054   47.743809  892.597534  -43438.359375  559.102539
  502.000000  8884.809570  -65015.292969  -58547.820312  10372.295898  -48175.523438  309.398102  1531.197632   47.694313  893.523865  -43522.531250  1569.298218
  503.000000  8926.698242  -64968.914062  -58454.304688  10257.488281  -48196.816406  305.973480  1569.429688   47.812435  891.316345  -43532.300781  4050.116211
  504.000000  8948.018555  -65218.613281  -58689.421875  10571.658203  -48117.765625  315.344940  1540.466797   47.715965  893.118408  -43462.660156  -186.249802
  505.000000  8969.140625  -65186.359375  -58649.179688  10418.947266  -48230.234375  310.789673  1641.368530   47.603333  895.231567  -43586.117188  1098.247437
  506.000000  9055.030273  -65324.164062  -58689.023438  10385.678711  -48303.343750  309.797302  1675.886597   47.649307  894.367798  -43654.742188  222.299454
  507.000000  8830.290039  -64952.812500  -58553.304688  10276.478516  -48276.828125  306.539948  1529.192993   47.638500  894.570679  -43629.281250  1703.319702
  508.000000  8920.566406  -65264.710938  -58772.289062  10455.736328  -48316.554688  311.887085  1502.217773   47.531021  896.593567  -43679.492188  603.587402
  509.000000  9051.721680  -65426.101562  -58794.367188  10330.678711  -48463.687500  308.156708  1611.267578   47.583157  895.611145  -43821.539062  -1084.829468
  510.000000  9050.220703  -65469.390625  -58848.375000  10504.508789  -48343.867188  313.341919  1584.686890   47.711803  893.196289  -43689.167969  969.986389
  511.000000  9290.941406  -65434.738281  -58563.632812  10140.796875  -48422.835938  302.492645  2005.885376   47.682274  893.749451  -43771.019531  1556.159790
  512.000000  9085.343750  -65379.390625  -58714.335938  10340.505859  -48373.828125  308.449829  1644.989258   47.719517  893.051941  -43718.378906  5186.014160
  513.000000  9037.759766  -65440.652344  -58831.671875  10409.640625  -48422.031250  310.512085  1612.338501   47.637550  894.588562  -43774.578125  1521.762329
  514.000000  9026.627930  -65361.867188  -58751.484375  10351.550781  -48399.933594  308.779297  1530.575806   47.662750  894.115540  -43750.019531  863.087524
  515.000000  9011.032227  -65044.812500  -58453.648438  10174.158203  -48279.492188  303.487793  1712.902710   47.635715  894.622986  -43632.218750  252.290527
  516.000000  9132.713867  -65542.710938  -58842.765625  10511.482422  -48331.281250  313.549927  1633.289551   47.777348  891.970947  -43670.187500  -176.932098
  517.000000  9207.730469  -65375.859375  -58586.914062  10293.283203  -48293.632812  307.041229  1860.488770   47.815525  891.258789  -43628.816406  470.097900
  518.000000  9029.824219  -65362.042969  -58754.703125  10502.564453  -48252.140625  313.283936  1613.328125   47.762253  892.252869  -43592.519531  -1513.168945
  519.000000  9260.767578  -65556.445312  -58715.148438  10342.517578  -48372.632812  308.509827  1855.007446   47.704784  893.327698  -43718.621094  -370.842194
  520.000000  8877.843750  -65077.726562  -58625.320312  10385.412109  -48239.906250  309.789368  1484.750488   47.626366  894.798645  -43593.542969  -2583.624756
  521.000000  9169.455078  -65494.761719  -58755.976562  10499.460938  -48256.515625  313.191345  1748.129272   47.593262  895.421021  -43613.382812  2231.709961
  522.000000  9200.507812  -65446.414062  -58674.296875  10370.673828  -48303.625000  309.349731  1771.492188   47.727985  892.893494  -43647.347656  1169.164917
  523.000000  8844.625000  -65149.824219  -58726.851562  10441.549805  -48285.300781  311.463898  1388.213257   47.716084  893.116211  -43630.183594  -1362.239624
  524.000000  8953.771484  -65128.046875  -58601.335938  10227.818359  -48373.515625  305.088440  1695.105347   47.612438  895.060364  -43728.511719  1897.742188
  525.000000  9184.527344  -65626.718750  -58862.968750  10501.042969  -48361.925781  313.238525  1766.596558   47.623222  894.857666  -43715.871094  -992.129089
  526.000000  9094.112305  -65524.699219  -58851.179688  10497.574219  -48353.605469  313.135071  1647.363770   47.625584  894.813293  -43707.320312  -1417.832153
  527.000000  9107.296875  -65522.046875  -58839.492188  10363.546875  -48475.945312  309.137115  1577.859985   47.819496  891.184753  -43810.742188  237.843277
  528.000000  8926.597656  -65198.632812  -58702.500000  10376.531250  -48325.968750  309.524445  1503.773438   47.710693  893.217102  -43671.378906  1632.924194
  529.000000  9058.364258  -65415.785156  -58786.109375  10449.695312  -48336.414062  311.706879  1604.633179   47.737984  892.706482  -43679.164062  1039.450317
  530.000000  8994.304688  -65225.796875  -58649.226562  10407.341797  -48241.882812  310.443512  1635.338867   47.674091  893.902832  -43590.863281  -576.729187
  531.000000  9011.059570  -65185.609375  -58609.375000  10392.112305  -48217.261719  309.989227  1602.668091   47.737316  892.718933  -43560.074219  1599.930298
  532.000000  9194.729492  -65569.062500  -58798.015625  10417.509766  -48380.507812  310.746796  1739.509399   47.717468  893.090271  -43725.257812  2109.943848
  533.000000  8975.156250  -65513.218750  -58963.632812  10541.051758  -48422.582031  314.431976  1454.219727   47.724758  892.953857  -43766.621094  -1664.335083
  534.000000  9137.565430  -65397.460938  -58682.281250  10309.828125  -48372.453125  307.534729  1726.731934   47.678635  893.817688  -43720.992188  -1034.723511
  535.000000  9106.379883  -65439.527344  -58754.984375  10401.632812  -48353.351562  310.273193  1672.891479   47.631184  894.708130  -43706.519531  -471.823181
  536.000000  9109.216797  -65675.820312  -58996.718750  10579.265625  -48417.453125  315.571869  1535.850220   47.734173  892.777710  -43760.574219  2234.873779
  537.000000  8985.159180  -65385.824219  -58822.656250  10518.705078  -48303.953125  313.765381  1497.861938   47.735001  892.762268  -43646.992188  3334.467285
  538.000000  9188.264648  -65564.750000  -58801.062500  10393.226562  -48407.835938  310.022430  1754.344360   47.684784  893.702393  -43755.773438  522.654968
  539.000000  9110.765625  -65610.812500  -58927.523438  10547.787109  -48379.734375  314.632874  1667.431641   47.532532  896.565063  -43742.527344  268.885284
  540.000000  9121.549805  -65490.183594  -58799.054688  10391.005859  -48408.046875  309.956207  1726.329468   47.610249  895.101501  -43763.257812  106.708557
  541.000000  8867.787109  -65169.507812  -58722.789062  10398.039062  -48324.750000  310.166016  1473.285767   47.628876  894.751465  -43678.140625  749.009949
  542.000000  9182.259766  -65459.296875  -58696.046875  10360.827148  -48335.218750  309.056000  1771.070679   47.699669  893.423523  -43681.703125   30.943804
  543.000000  8937.790039  -64934.261719  -58424.656250  10244.890625  -48179.765625  305.597687  1601.146851   47.767448  892.155823  -43519.640625  1956.939209
  544.000000  9190.405273  -65261.320312  -58496.421875  10321.288086  -48175.132812  307.876587  1798.715332   47.800003  891.548218  -43511.828125  -753.603821
  545.000000  9025.557617  -65320.796875  -58721.546875  10341.423828  -48380.125000  308.477203  1566.028931   47.811523  891.333374  -43715.699219  1668.092651
  546.000000  9145.191406  -65752.312500  -59032.851562  10725.436523  -48307.414062  319.932037  1569.621460   47.617107  894.972595  -43661.953125  3178.625000
  547.000000  9026.018555  -65474.078125  -58874.117188  10420.699219  -48453.417969  310.841949  1584.906616   47.648487  894.383179  -43804.898438  843.894897
  548.000000  9044.460938  -65448.820312  -58833.539062  10371.750977  -48461.789062  309.381866  1610.229614   47.574574  895.772766  -43820.480469  244.727264
  549.000000  8928.682617  -65349.421875  -58840.851562  10338.888672  -48501.960938  308.401581  1523.855347   47.664051  894.091125  -43851.921875  2027.202271
  550.000000  8819.355469  -65159.335938  -58763.273438  10446.587891  -48316.687500  311.614197  1357.849243   47.637669  894.586304  -43669.222656  -1463.891602
  551.000000  9014.428711  -65280.769531  -58691.906250  10404.327148  -48287.578125  310.353577  1638.847046   47.616196  894.989746  -43642.207031  2700.911133
  552.000000  8970.753906  -65217.917969  -58670.140625  10371.500977  -48298.640625  309.374390  1568.714844   47.775852  891.998901  -43637.695312  -62.496807
  553.000000  9078.378906  -65372.718750  -58714.742188  10247.111328  -48467.632812  305.663940  1651.802368   47.637043  894.598083  -43820.226562  -927.177979
  554.000000  9049.507812  -65164.695312  -58521.742188  10237.432617  -48284.308594  305.375244  1717.634277   47.621750  894.885376  -43638.394531  2237.598145
  555.000000  9196.930664  -65561.953125  -58790.875000  10391.167969  -48399.707031  309.961060  1732.122925   47.717297  893.093506  -43744.472656  1240.197266
  556.000000  9175.896484  -65340.304688  -58598.554688  10186.781250  -48411.773438  303.864349  1899.516968   47.649551  894.363220  -43763.148438  -449.211487
  557.000000  9120.799805  -65643.117188  -58936.460938  10483.258789  -48453.203125  312.708038  1626.326538   47.657486  894.214294  -43803.804688  1484.427856
  558.000000  9104.960938  -65490.632812  -58814.695312  10485.309570  -48329.386719  312.769226  1627.115723   47.789452  891.745056  -43667.113281  610.166565
  559.000000  9013.984375  -65222.140625  -58636.914062  10423.906250  -48213.007812  310.937592  1656.469360   47.615124  895.009888  -43567.742188  -2154.354736
  560.000000  9070.757812  -65059.179688  -58404.289062  10166.382812  -48237.906250  303.255859  1784.881836   47.746437  892.548401  -43579.828125  1415.695801
  561.000000  8959.378906  -65209.562500  -58678.445312  10350.710938  -48327.734375  308.754242  1542.149902   47.768185  892.142029  -43667.535156  1842.632080
  562.000000  9109.934570  -65407.429688  -58718.445312  10410.638672  -48307.804688  310.541840  1623.999634   47.748772  892.504761  -43649.500000  1973.401855
  563.000000  8864.178711  -65163.582031  -58714.203125  10455.683594  -48258.519531  311.885498  1413.025757   47.645256  894.443848  -43610.312500  1385.124268
  564.000000  8915.188477  -65206.187500  -58715.875000  10376.666016  -48339.210938  309.528473  1513.510376   47.597134  895.348145  -43695.699219  894.856934
  565.000000  8979.726562  -65432.777344  -58885.882812  10593.742188  -48292.140625  316.003693  1497.815430   47.691124  893.583618  -43639.460938  -1439.898682
  566.000000  8998.256836  -65274.964844  -58700.914062  10344.741211  -48356.171875  308.576172  1626.745728   47.694351  893.523132  -43703.175781  549.412842
  567.000000  9262.686523  -65697.523438  -58850.546875  10380.455078  -48470.093750  309.641479  1801.371094   47.597412  895.342957  -43826.554688  1384.182739
  568.000000  8995.341797  -65366.109375  -58791.453125  10367.376953  -48424.078125  309.251373  1635.355103   47.572273  895.816040  -43782.992188  3554.636475
  569.000000  8985.373047  -65298.554688  -58737.367188  10368.019531  -48369.347656  309.270538  1490.436523   47.853058  890.559753  -43700.867188  -104.299263
  570.000000  9010.904297  -65227.875000  -58644.984375  10465.359375  -48179.625000  312.174133  1623.086304   47.741184  892.646606  -43522.062500  1393.895386
  571.000000  9223.717773  -65607.960938  -58811.281250  10369.399414  -48441.882812  309.311707  1790.912231   47.614197  895.027283  -43796.707031  1209.055908
  572.000000  8950.265625  -65356.390625  -58834.632812  10570.269531  -48264.363281  315.303528  1466.958374   47.624165  894.839966  -43618.214844  193.135956
  573.000000  9037.517578  -65242.132812  -58631.695312  10388.941406  -48242.753906  309.894623  1633.912964   47.688622  893.630493  -43590.316406  1479.582031
  574.000000  9233.289062  -65667.296875  -58865.750000  10522.744141  -48343.007812  313.885864  1650.289917   47.869965  890.245178  -43672.878906  -456.387115
  575.000000  8838.628906  -65129.847656  -58714.718750  10481.127930  -48233.589844  312.644501  1376.504517   47.771404  892.081909  -43573.078125  -1299.667847
  576.000000  8956.616211  -65347.964844  -58816.437500  10550.536133  -48265.902344  314.714874  1448.542603   47.771492  892.080261  -43605.382812  -1315.840332
  577.000000  9152.655273  -65660.804688  -58937.062500  10595.378906  -48341.683594  316.052521  1565.391724   47.921848  889.281372  -43666.492188   25.317244
  578.000000  9213.307617  -65404.699219  -58620.445312  10207.959961  -48412.484375  304.496094  1830.320312   47.669815  893.983032  -43761.882812  2544.178955
  579.000000  9099.648438  -65435.156250  -58757.914062  10372.478516  -48385.437500  309.403564  1631.700073   47.704918  893.325195  -43731.410156  -174.583435
  580.000000  8985.010742  -65533.117188  -58967.343750  10514.734375  -48452.609375  313.646942  1422.585327   47.733040  892.798889  -43795.839844  289.521790
  581.000000  9029.906250  -65224.902344  -58621.164062  10243.892578  -48377.273438  305.567932  1677.252319   47.591373  895.456543  -43734.324219  1064.976440
  582.000000  9008.139648  -65445.132812  -58867.601562  10490.524414  -48377.078125  312.924774  1460.873535   47.827042  891.044189  -43711.136719  3062.318604
  583.000000  9177.375000  -65550.882812  -58802.546875  10411.478516  -48391.070312  310.566895  1741.050415   47.691566  893.575317  -43738.347656  785.480225
  584.000000  9171.807617  -65494.871094  -58756.585938  10369.933594  -48386.652344  309.327637  1759.557617   47.665035  894.072693  -43736.515625  2012.502441
  585.000000  9185.984375  -65335.300781  -58573.226562  10226.119141  -48347.109375  305.037750  1847.705933   47.602798  895.241638  -43703.046875  -717.450073
  586.000000  9282.585938  -65655.296875  -58792.609375  10393.638672  -48398.968750  310.034760  1872.046265   47.676292  893.861572  -43747.734375  -909.616577
  587.000000  9026.418945  -65474.843750  -58885.054688  10524.478516  -48360.578125  313.937592  1520.483276   47.668129  894.014648  -43710.140625  274.542755
  588.000000  9295.327148  -65509.863281  -58645.632812  10107.116211  -48538.515625  301.487976  1815.692017   47.845837  890.694153  -43870.742188  2986.430420
  589.000000  9053.216797  -65298.484375  -58676.070312  10294.108398  -48381.960938  307.065826  1719.921387   47.720119  893.040649  -43726.453125  1931.847290
  590.000000  9160.153320  -65721.171875  -58988.843750  10476.687500  -48512.156250  312.512024  1677.611816   47.652267  894.312256  -43863.265625  -1818.894287
  591.000000  9169.250977  -65663.062500  -58916.445312  10457.844727  -48458.601562  311.949951  1644.734863   47.673611  893.911865  -43807.628906  1874.235107
  592.000000  9398.852539  -65678.296875  -58709.703125  10295.315430  -48414.386719  307.101837  1896.332397   47.826534  891.053589  -43748.496094  -213.418991
  593.000000  9120.718750  -65628.078125  -58943.671875  10420.937500  -48522.734375  310.849060  1569.311646   47.754646  892.394958  -43863.855469  1749.227783
  594.000000  9159.427734  -65518.687500  -58777.257812  10268.507812  -48508.750000  306.302185  1731.759766   47.664738  894.078247  -43858.644531  1135.536987
  595.000000  9061.943359  -65601.210938  -58961.460938  10555.131836  -48406.328125  314.851959  1509.007935   47.737099  892.723022  -43749.164062   78.088478
  596.000000  8936.902344  -65250.597656  -58742.437500  10431.833984  -48310.601562  311.174072  1432.572144   47.821964  891.138794  -43645.156250  -1088.796387
  597.000000  9233.441406  -65305.609375  -58499.867188  10223.861328  -48276.007812  304.970398  1979.704712   47.705322  893.317627  -43621.941406  1207.705200
  598.000000  9112.487305  -65286.550781  -58600.375000  10265.633789  -48334.742188  306.216461  1709.322144   47.662724  894.116028  -43684.832031  -135.309494
  599.000000  9120.682617  -65599.203125  -58905.085938  10488.018555  -48417.066406  312.850037  1636.803711   47.657223  894.219238  -43767.695312   70.096260
  600.000000  9158.722656  -65518.902344  -58778.195312  10454.935547  -48323.257812  311.863190  1746.543335   47.628017  894.767578  -43676.734375  -558.327148
  601.000000  9104.278320  -65587.632812  -58903.500000  10488.339844  -48415.160156  312.859619  1652.702637   47.643753  894.472046  -43767.101562  -342.357910
  602.000000  8945.550781  -65077.070312  -58536.335938  10147.509766  -48388.828125  302.692902  1581.273071   47.602909  895.239563  -43744.753906  639.013306
  603.000000  9119.024414  -65422.000000  -58732.570312  10224.709961  -48507.859375  304.995728  1673.101562   47.648994  894.373657  -43859.289062  1566.294067
  604.000000  9022.794922  -65206.492188  -58602.804688  10291.193359  -48311.609375  306.978882  1580.246216   47.777279  891.972229  -43650.523438  1403.862915
  605.000000  8914.493164  -65232.726562  -58739.804688  10353.875977  -48385.929688  308.848663  1413.641479   47.811451  891.334717  -43721.511719  -1112.041504
  606.000000  9018.302734  -65104.226562  -58510.601562  10274.228516  -48236.375000  306.472839  1617.016235   47.774353  892.026855  -43575.574219  -1039.884277
  607.000000  9011.567383  -65220.640625  -58627.218750  10293.779297  -48333.437500  307.056000  1691.580688   47.537647  896.468567  -43695.730469  370.950745
  608.000000  8981.439453  -65153.691406  -58601.890625  10285.964844  -48315.925781  306.822906  1583.659180   47.699318  893.430115  -43662.445312  1734.197754
  609.000000  9061.903320  -65255.625000  -58626.179688  10262.789062  -48363.390625  306.131592  1698.992798   47.662910  894.112549  -43713.460938  1957.559692
  610.000000  8930.305664  -65170.847656  -58664.453125  10380.638672  -48283.812500  309.646973  1498.280884   47.659576  894.175110  -43634.210938  -249.381500
  611.000000  9042.325195  -65311.437500  -58688.148438  10373.311523  -48314.835938  309.428406  1679.459473   47.532429  896.567017  -43677.636719   -9.135599
  612.000000  8943.480469  -65398.109375  -58880.281250  10535.027344  -48345.253906  314.252258  1507.922241   47.619934  894.919495  -43699.519531  1199.941162
  613.000000  9102.710938  -65438.531250  -58761.281250  10375.514648  -48385.765625  309.494110  1568.397583   47.807049  891.416809  -43721.773438  606.048157
  614.000000  9119.051758  -65459.824219  -58768.960938  10336.998047  -48431.960938  308.345184  1613.223267   47.733185  892.796204  -43775.175781  776.997681
  615.000000  9061.265625  -65482.546875  -58850.000000  10522.493164  -48327.507812  313.878387  1541.236206   47.842388  890.758362  -43660.070312  -2113.820312
  616.000000  9027.536133  -65265.390625  -58662.187500  10332.741211  -48329.445312  308.218231  1630.247192   47.589214  895.497192  -43686.707031  1708.031128
  617.000000  8767.872070  -65150.199219  -58806.304688  10526.676758  -48279.628906  314.003174  1251.987915   47.732620  892.806763  -43622.898438  2435.216309
  618.000000  8668.537109  -64899.949219  -58665.507812  10302.666992  -48362.839844  307.321136  1228.976685   47.648441  894.384033  -43714.324219  2979.927246
  619.000000  9225.525391  -65525.953125  -58714.085938  10352.365234  -48361.718750  308.803589  1907.441895   47.479252  897.571167  -43729.707031  -2191.877441
  620.000000  8882.929688  -65232.871094  -58770.117188  10485.189453  -48284.929688  312.765625  1402.319336   47.806152  891.433533  -43621.027344  1557.047241
  621.000000  9305.935547  -65618.070312  -58723.906250  10392.371094  -48331.535156  309.996948  1848.966431   47.715511  893.126892  -43676.476562  -59.749313
  622.000000  9020.697266  -65302.265625  -58702.265625  10431.351562  -48270.914062  311.159698  1588.304077   47.712681  893.179871  -43616.132812  461.823944
  623.000000  9173.886719  -65624.406250  -58869.218750  10484.269531  -48384.949219  312.738190  1711.686157   47.683262  893.730957  -43733.035156  464.951965
  624.000000  9097.990234  -65440.558594  -58767.476562  10471.191406  -48296.285156  312.348083  1613.314819   47.576515  895.736206  -43654.785156  1253.933594
  625.000000  9104.580078  -65329.316406  -58652.578125  10315.830078  -48336.750000  307.713776  1742.589233   47.623619  894.850220  -43690.656250   87.325508
  626.000000  8826.416016  -65224.945312  -58825.070312  10459.991211  -48365.078125  312.014008  1381.131836   47.573616  895.790771  -43723.859375  -393.101227
  627.000000  9079.334961  -65505.144531  -58850.148438  10473.911133  -48376.238281  312.429230  1640.015137   47.600307  895.288452  -43732.417969  3046.951904
  628.000000  8854.769531  -65105.007812  -58685.945312  10444.409180  -48241.535156  311.549194  1458.672485   47.695293  893.505493  -43588.449219  -2387.325439
  629.000000  8957.026367  -65228.828125  -58699.296875  10328.287109  -48371.007812  308.085358  1625.160034   47.619194  894.933411  -43725.343750  709.196533
  630.000000  8907.430664  -65555.976562  -59074.101562  10800.734375  -48273.367188  322.178131  1320.960815   47.752338  892.438110  -43614.714844  504.398163
  631.000000  8789.653320  -65245.218750  -58870.132812  10494.220703  -48375.914062  313.035034  1253.378906   47.776707  891.982910  -43714.882812  1546.346191
  632.000000  9094.916992  -65450.375000  -58775.250000  10416.027344  -48359.222656  310.702576  1680.001343   47.664989  894.073547  -43709.093750  -915.663635
  633.000000  9164.362305  -65530.914062  -58790.070312  10337.897461  -48452.171875  308.372040  1796.598511   47.532627  896.563232  -43814.953125  -662.047119
  634.000000  9423.180664  -65635.718750  -58626.890625  10223.162109  -48403.726562  304.949554  2127.999023   47.618515  894.946167  -43758.128906  -163.323257
  635.000000  8983.970703  -65388.597656  -58829.359375  10433.516602  -48395.843750  311.224274  1449.635376   47.732075  892.816956  -43739.167969  675.057739
  636.000000  9007.181641  -65260.921875  -58670.429688  10236.296875  -48434.132812  305.341339  1623.005493   47.697342  893.467102  -43780.843750  -501.723999
  637.000000  8997.969727  -65241.875000  -58660.132812  10299.787109  -48360.343750  307.235229  1591.877930   47.622166  894.877563  -43714.390625  603.267700
  638.000000  9135.515625  -65627.296875  -58908.625000  10440.146484  -48468.476562  311.422028  1649.564453   47.560207  896.043335  -43828.566406  1464.653687
  639.000000  9264.121094  -65552.601562  -58725.078125  10273.640625  -48451.437500  306.455292  1861.622681   47.620190  894.914673  -43805.675781  1003.909302
  640.000000  9067.823242  -65314.679688  -58668.125000  10331.061523  -48337.062500  308.168121  1665.463013   47.777290  891.972046  -43675.976562  357.113953
  641.000000  9202.615234  -65633.585938  -58859.593750  10491.862305  -48367.730469  312.964691  1661.489258   47.809971  891.362305  -43703.453125  -389.223206
  642.000000  9066.805664  -65343.085938  -58699.156250  10334.710938  -48364.445312  308.276978  1578.025757   47.855095  890.521851  -43695.769531  -1528.813843
  643.000000  9155.230469  -65392.070312  -58661.562500  10209.019531  -48452.542969  304.527679  1798.265259   47.726032  892.929993  -43796.457031  -170.431488
  644.000000  8980.067383  -65491.500000  -58933.453125  10494.910156  -48438.542969  313.055603  1475.790527   47.703430  893.353088  -43784.664062  530.910706
  645.000000  9009.141602  -65452.039062  -58876.007812  10492.218750  -48383.789062  312.975311  1615.313599   47.500423  897.171082  -43749.710938  2416.354004
  646.000000  8972.970703  -65524.160156  -58972.929688  10689.636719  -48283.292969  318.864166  1394.901245   47.711315  893.205444  -43628.640625  226.514664
  647.000000  9218.347656  -65358.437500  -58562.187500  10233.074219  -48329.113281  305.245209  1833.260132   47.793594  891.667725  -43666.437500  1208.703979
  648.000000  9179.851562  -65359.281250  -58605.421875  10269.468750  -48335.953125  306.330841  1829.053711   47.755081  892.386841  -43677.031250  -74.449417
  649.000000  9056.222656  -65276.132812  -58643.382812  10275.455078  -48367.929688  306.509399  1634.537476   47.800640  891.536316  -43704.566406  1533.678833
  650.000000  9147.484375  -65297.191406  -58565.523438  10312.412109  -48253.109375  307.611816  1747.694824   47.709457  893.240234  -43598.640625  -901.339783
  651.000000  8995.343750  -65482.175781  -58907.632812  10609.603516  -48298.031250  316.476807  1513.474976   47.602047  895.255737  -43654.039062  -1231.954102
  652.000000  9176.491211  -65309.468750  -58556.601562  10292.712891  -48263.890625  307.024200  1809.315918   47.614552  895.020630  -43618.679688  -604.080139
  653.000000  9141.548828  -65472.867188  -58759.226562  10390.633789  -48368.593750  309.945099  1693.077026   47.738529  892.696228  -43711.289062  -1003.350647
  654.000000  8772.165039  -65057.988281  -58714.468750  10373.785156  -48340.683594  309.442535  1315.526978   47.817291  891.225830  -43675.695312  2189.008545
  655.000000  9086.242188  -65415.843750  -58761.531250  10455.615234  -48305.914062  311.883453  1635.734741   47.682350  893.748047  -43654.089844  2280.284668
  656.000000  9155.818359  -65586.335938  -58842.625000  10446.957031  -48395.667969  311.625183  1621.362915   47.735294  892.756775  -43738.679688  -2601.365723
  657.000000  9163.750977  -65455.765625  -58710.742188  10236.089844  -48474.652344  305.335175  1719.155151   47.696777  893.477661  -43821.421875  -988.324219
  658.000000  8913.741211  -65097.968750  -58611.890625  10290.765625  -48321.125000  306.966125  1504.628906   47.712894  893.175903  -43666.320312  -1405.803467
  659.000000  9055.787109  -65516.566406  -58885.867188  10473.252930  -48412.613281  312.409576  1550.965210   47.790092  891.733093  -43750.277344  1998.715698
  660.000000  9100.192383  -65350.039062  -58671.804688  10291.818359  -48379.984375  306.997528  1779.538452   47.564720  895.958313  -43739.636719  -1125.873047
  661.000000  8968.036133  -65140.984375  -58601.929688  10322.830078  -48279.101562  307.922577  1566.225098   47.740299  892.663147  -43621.625000  176.052063
  662.000000  9182.177734  -65482.085938  -58720.906250  10401.050781  -48319.855469  310.255829  1803.615601   47.645885  894.432007  -43671.589844  -260.336578
  663.000000  8859.253906  -65299.234375  -58859.507812  10547.469727  -48312.039062  314.623413  1436.222656   47.692623  893.555542  -43659.210938  -953.737366
  664.000000  9138.423828  -65518.128906  -58808.734375  10439.357422  -48369.375000  311.398499  1640.811035   47.628796  894.752991  -43722.773438  772.779053
  665.000000  9002.716797  -65248.511719  -58659.789062  10414.628906  -48245.160156  310.660858  1582.853516   47.703083  893.359558  -43591.312500  1769.699219
  666.000000  9158.068359  -65205.093750  -58469.898438  10220.370117  -48249.527344  304.866272  1931.883179   47.568085  895.894958  -43608.851562  2555.382812
  667.000000  9126.894531  -65471.328125  -58765.906250  10429.229492  -48336.675781  311.096405  1673.187500   47.784470  891.838013  -43674.886719  -834.414307
  668.000000  9157.611328  -65675.312500  -58946.445312  10477.015625  -48469.429688  312.521820  1695.718384   47.604752  895.204895  -43825.175781  3089.498779
  669.000000  8971.597656  -65161.203125  -58612.781250  10269.277344  -48343.503906  306.325134  1660.935913   47.635490  894.627197  -43696.250000  1172.385864
  670.000000  9194.666992  -65477.601562  -58706.546875  10437.672852  -48268.875000  311.348267  1756.160767   47.719990  893.043091  -43613.378906  1615.182739
  671.000000  9109.653320  -65677.210938  -58995.398438  10669.255859  -48326.140625  318.256195  1563.347290   47.803215  891.488281  -43662.523438  664.772705
  672.000000  8823.439453  -65501.101562  -59099.718750  10674.154297  -48425.562500  318.402313  1334.996094   47.627003  894.786682  -43779.136719  1067.162964
  673.000000  9150.213867  -65640.234375  -58907.945312  10455.432617  -48452.511719  311.878021  1623.227173   47.721214  893.020142  -43796.894531  1424.448853
  674.000000  9241.222656  -65546.375000  -58739.304688  10301.544922  -48437.757812  307.287659  1815.059448   47.771473  892.080627  -43777.238281  2074.350098
  675.000000  9092.476562  -65253.089844  -58578.031250  10255.587891  -48322.445312  305.916779  1768.572632   47.510349  896.983643  -43687.402344  2668.529053
  676.000000  8855.417969  -65434.640625  -59005.562500  10650.706055  -48354.855469  317.702881  1265.705688   47.792336  891.691223  -43692.300781  1993.900635
  677.000000  8923.943359  -65328.871094  -58835.289062  10454.009766  -48381.281250  311.835571  1430.408813   47.731064  892.835876  -43724.703125  -168.112762
  678.000000  9004.538086  -65164.503906  -58578.609375  10263.341797  -48315.265625  306.148071  1746.188843   47.696121  893.489990  -43662.097656  1578.442383
  679.000000  8909.081055  -65268.902344  -58787.312500  10427.346680  -48359.964844  311.040222  1509.434937   47.579899  895.672485  -43718.136719  3040.552246
  680.000000  9021.239258  -65395.457031  -58801.593750  10472.871094  -48328.722656  312.398193  1596.348755   47.710289  893.224670  -43674.171875  1876.834961
  681.000000  8991.634766  -65465.804688  -58900.210938  10613.541992  -48286.667969  316.594299  1466.053223   47.779766  891.925781  -43625.339844  -754.411255
  682.000000  9254.664062  -65713.664062  -58889.882812  10509.280273  -48380.601562  313.484253  1697.155273   47.848373  890.646912  -43712.578125  2564.489746
  683.000000  9074.677734  -65533.007812  -58889.710938  10468.163086  -48421.546875  312.257751  1569.399780   47.779003  891.940063  -43760.292969  654.697205
  684.000000  9454.659180  -65633.210938  -58600.031250  10266.031250  -48334.000000  306.228302  2120.100342   47.669930  893.980896  -43683.386719  2414.358643
  685.000000  9161.658203  -65447.941406  -58716.625000  10366.625000  -48350.000000  309.228943  1758.409546   47.724133  892.965576  -43694.097656  1856.709595
  686.000000  9273.144531  -65520.671875  -58674.984375  10289.669922  -48385.312500  306.933441  1833.226685   47.724205  892.964172  -43729.406250  -814.368896
  687.000000  9204.638672  -65574.015625  -58796.781250  10407.855469  -48388.925781  310.458832  1677.564087   47.763477  892.229980  -43729.187500  -183.242294
  688.000000  9075.623047  -65308.468750  -58659.632812  10342.898438  -48316.734375  308.521210  1694.333130   47.682125  893.752258  -43664.933594  923.797241
  689.000000  8760.808594  -64821.500000  -58474.328125  10270.155273  -48204.171875  306.351318  1492.682739   47.640953  894.524658  -43556.386719  4581.649414
  690.000000  8922.766602  -65221.246094  -58724.460938  10475.184570  -48249.277344  312.467194  1529.884277   47.656605  894.230835  -43599.964844  2405.651367
  691.000000  8675.743164  -65089.835938  -58838.500000  10545.545898  -48292.953125  314.566040  1312.561157   47.556976  896.104187  -43653.359375  -1112.734619
  692.000000  8980.317383  -65336.937500  -58784.953125  10443.283203  -48341.671875  311.515594  1571.116821   47.665791  894.058533  -43691.460938  933.336487
  693.000000  9004.968750  -65238.964844  -58655.187500  10400.610352  -48254.578125  310.242706  1591.776733   47.656479  894.233215  -43605.277344  -747.818542
  694.000000  8960.757812  -65368.382812  -58824.984375  10427.691406  -48397.292969  311.050507  1496.000610   47.599461  895.304382  -43753.554688  -489.274414
  695.000000  8894.109375  -65200.566406  -58721.304688  10450.576172  -48270.726562  311.733154  1512.572632   47.523079  896.743408  -43634.441406  704.474792
  696.000000  9127.822266  -65469.035156  -58763.562500  10510.516602  -48253.046875  313.521118  1692.359009   47.662537  894.119568  -43603.156250  -826.621643
  697.000000  9152.704102  -65479.484375  -58744.632812  10359.750000  -48384.882812  309.023865  1719.169800   47.648529  894.382385  -43736.359375  -1282.177856
  698.000000  9030.118164  -65351.035156  -58755.796875  10375.085938  -48380.710938  309.481323  1612.634277   47.569679  895.864929  -43739.878906  217.727310
  699.000000  9050.486328  -65554.593750  -58935.828125  10510.433594  -48425.394531  313.518646  1580.656860   47.582283  895.627625  -43783.332031  -634.475891
  700.000000  9198.724609  -65458.222656  -58683.765625  10275.288086  -48408.476562  306.504425  1797.806641   47.620930  894.900757  -43762.644531  2581.550049
  701.000000  8979.200195  -65213.218750  -58657.992188  10276.723633  -48381.269531  306.547241  1609.784790   47.681232  893.768982  -43729.554688  473.415009
  702.000000  9101.667969  -65647.203125  -58978.953125  10450.743164  -48528.210938  311.738129  1553.058594   47.800907  891.531311  -43864.820312  1834.943726
  703.000000  9265.254883  -65845.398438  -59007.234375  10530.639648  -48476.593750  314.121399  1789.587891   47.670311  893.973755  -43825.945312  277.483276
  704.000000  8954.058594  -65116.898438  -58580.085938  10270.750977  -48309.335938  306.369080  1637.382446   47.522667  896.751160  -43673.089844  1321.213867
  705.000000  8846.294922  -65045.265625  -58626.398438  10398.235352  -48228.164062  310.171875  1397.037109   47.739773  892.672974  -43570.738281  946.551819
  706.000000  9095.984375  -65437.824219  -58766.812500  10564.378906  -48202.433594  315.127808  1747.604492   47.620800  894.903198  -43556.613281   46.474400
  707.000000  9153.447266  -65538.492188  -58823.125000  10423.792969  -48399.332031  310.934235  1770.559937   47.644516  894.457764  -43751.199219   91.057785
  708.000000  9136.515625  -65573.054688  -58853.164062  10487.148438  -48366.015625  312.824066  1696.546265   47.730358  892.849060  -43709.507812  -1496.376343
  709.000000  9138.375000  -65276.863281  -58562.132812  10233.546875  -48328.585938  305.259308  1725.922485   47.740414  892.661011  -43671.097656  -1624.771973
  710.000000  8883.380859  -64989.820312  -58525.210938  10217.353516  -48307.859375  304.776276  1484.558716   47.727066  892.910645  -43651.671875  1466.429565
  711.000000  9081.069336  -65268.828125  -58587.671875  10196.187500  -48391.484375  304.144928  1720.792480   47.710808  893.214966  -43736.882812  1798.817139
  712.000000  9185.130859  -65551.218750  -58796.976562  10406.455078  -48390.523438  310.417053  1768.965210   47.687016  893.660583  -43738.242188  1625.061035
  713.000000  9148.274414  -65477.953125  -58752.554688  10454.511719  -48298.042969  311.850555  1793.860352   47.622757  894.866455  -43652.031250  735.178650
  714.000000  9075.851562  -65335.972656  -58689.148438  10168.794922  -48520.351562  303.327820  1699.613892   47.566093  895.932434  -43879.867188  1324.561401
  715.000000  9039.838867  -65329.664062  -58706.101562  10294.909180  -48411.191406  307.089722  1571.336914   47.729580  892.863647  -43754.757812  1705.609375
  716.000000  9186.628906  -65647.187500  -58881.953125  10502.667969  -48379.285156  313.287018  1724.760620   47.723019  892.986389  -43723.492188  -205.774429
  717.000000  9039.742188  -65350.363281  -58735.343750  10373.810547  -48361.531250  309.443298  1588.565552   47.799759  891.552734  -43698.253906  -282.625092
  718.000000  8868.497070  -65362.773438  -58925.953125  10425.705078  -48500.250000  310.991272  1472.958008   47.503235  897.117981  -43865.898438  2161.916504
  719.000000  8760.498047  -65002.468750  -58656.906250  10271.792969  -48385.113281  306.400177  1446.789429   47.671432  893.952698  -43734.355469  1162.764648
  720.000000  8966.037109  -65191.578125  -58649.210938  10340.579102  -48308.632812  308.452026  1565.025024   47.688126  893.639771  -43656.246094  901.611328
  721.000000  9190.287109  -65418.847656  -58643.460938  10273.829102  -48369.632812  306.460907  1819.963989   47.724224  892.963867  -43713.722656  1569.565063
  722.000000  8810.324219  -65020.671875  -58646.679688  10382.291016  -48264.390625  309.696259  1463.603638   47.531155  896.591003  -43627.316406  1227.934326
  723.000000  9158.201172  -65340.636719  -58602.984375  10346.226562  -48256.757812  308.620483  1791.536499   47.804192  891.470093  -43593.046875  471.911713
  724.000000  8980.641602  -65479.000000  -58919.250000  10504.121094  -48415.128906  313.330353  1434.847046   47.745842  892.559509  -43757.109375  2261.998291
  725.000000  9362.003906  -65553.750000  -58618.796875  10280.787109  -48338.007812  306.668457  1965.145874   47.783310  891.859680  -43676.335938  -365.452240
  726.000000  9106.473633  -65416.238281  -58742.742188  10351.886719  -48390.855469  308.789307  1684.159546   47.695496  893.501709  -43737.750000  2049.006104
  727.000000  9028.291016  -65328.117188  -58716.945312  10420.326172  -48296.617188  310.830811  1549.866211   47.739201  892.683716  -43639.246094  328.308716
  728.000000  9095.327148  -65517.867188  -58844.289062  10575.392578  -48268.898438  315.456329  1560.114380   47.845566  890.699158  -43601.148438  -1280.687256
  729.000000  9208.632812  -65649.015625  -58872.210938  10445.020508  -48427.191406  311.567444  1761.495117   47.646580  894.419006  -43778.855469  3190.447021
  730.000000  9073.769531  -65246.046875  -58598.523438  10168.167969  -48430.355469  303.309113  1611.179199   47.754955  892.389221  -43771.445312  1440.898560
  731.000000  8918.814453  -65193.968750  -58696.085938  10340.764648  -48355.320312  308.457550  1489.620728   47.749016  892.500183  -43696.992188  3256.808838
  732.000000  9039.831055  -65295.820312  -58677.328125  10214.446289  -48462.882812  304.689575  1588.105347   47.751472  892.454285  -43804.316406  1813.683228
  733.000000  9186.175781  -65491.894531  -58729.679688  10364.347656  -48365.332031  309.161011  1796.005249   47.698132  893.452332  -43711.968750  2878.966064
  734.000000  8953.582031  -65262.890625  -58732.554688  10422.231445  -48310.324219  310.887634  1529.165161   47.733097  892.797852  -43653.546875  -559.470337
  735.000000  9124.714844  -65407.867188  -58701.898438  10267.917969  -48433.980469  306.284576  1694.400757   47.754223  892.402893  -43775.144531  1366.209229
  736.000000  9114.887695  -65211.750000  -58513.148438  10212.318359  -48300.828125  304.626099  1768.577148   47.790985  891.716431  -43638.406250  1494.496094
  737.000000  8949.972656  -65293.121094  -58772.835938  10416.772461  -48356.062500  310.724823  1524.131470   47.578461  895.699585  -43714.375000  -986.881287
  738.000000  8895.708008  -65203.718750  -58746.695312  10503.830078  -48242.867188  313.321686  1536.431274   47.581589  895.640686  -43600.875000  315.132416
  739.000000  8798.095703  -64808.199219  -58435.304688  10230.471680  -48204.832031  305.167603  1569.828247   47.672615  893.930542  -43553.957031  2048.794922
  740.000000  8984.595703  -65009.812500  -58442.671875  10105.310547  -48337.359375  301.434113  1729.930542   47.528366  896.643616  -43700.558594  -31.684504
  741.000000  9014.415039  -65388.199219  -58795.976562  10500.711914  -48295.265625  313.228668  1605.244629   47.717724  893.085510  -43639.992188  742.872925
  742.000000  9002.128906  -65395.539062  -58814.054688  10471.075195  -48342.980469  312.344635  1474.997070   47.719425  893.053650  -43687.539062  1517.247437
  743.000000  9203.266602  -65616.687500  -58832.242188  10461.716797  -48370.523438  312.065460  1723.967896   47.712189  893.189087  -43715.789062  613.196716
  744.000000  8826.384766  -65288.449219  -58888.218750  10432.908203  -48455.312500  311.206116  1363.156006   47.585346  895.569946  -43812.953125  -668.778870
  745.000000  8780.992188  -65142.855469  -58798.070312  10360.652344  -48437.417969  309.050781  1357.634521   47.615112  895.010071  -43792.152344  2634.568359
  746.000000  8936.855469  -65386.558594  -58869.234375  10436.842773  -48432.390625  311.323486  1486.620239   47.700420  893.409424  -43778.804688  2089.635742
  747.000000  9204.250000  -65502.308594  -58722.648438  10314.246094  -48408.402344  307.666534  1786.069824   47.615715  894.998779  -43763.078125  1257.926758
  748.000000  9010.461914  -65430.527344  -58835.359375  10356.983398  -48478.375000  308.941345  1551.097656   47.712227  893.188354  -43823.636719  -1175.270386
  749.000000  9103.177734  -65717.390625  -59036.085938  10577.353516  -48458.734375  315.514832  1579.985840   47.682144  893.751892  -43806.929688  -1275.574341
  750.000000  9121.411133  -65295.738281  -58602.867188  10220.955078  -48381.914062  304.883728  1803.599609   47.573589  895.791260  -43740.699219  2604.648682
  751.000000  8891.391602  -65261.222656  -58795.179688  10456.552734  -48338.625000  311.911438  1433.005249   47.679951  893.793030  -43687.035156  3551.876221
  752.000000  8889.800781  -65038.101562  -58574.195312  10271.857422  -48302.335938  306.402100  1545.505493   47.527382  896.662170  -43665.628906  685.500305
  753.000000  8966.267578  -65054.734375  -58504.421875  10225.843750  -48278.578125  305.029541  1691.716431   47.599819  895.297668  -43634.804688  1889.703857
  754.000000  8920.257812  -65161.527344  -58675.835938  10396.033203  -48279.804688  310.106171  1620.020508   47.542957  896.368408  -43641.578125  747.629761
  755.000000  9058.764648  -65373.238281  -58738.359375  10374.318359  -48364.039062  309.458435  1642.204224   47.650089  894.353149  -43715.363281  956.806519
  756.000000  8918.848633  -65372.730469  -58874.742188  10463.626953  -48411.117188  312.122437  1444.035767   47.703381  893.354004  -43757.242188  659.673035
  757.000000  8956.150391  -65297.250000  -58763.843750  10426.783203  -48337.062500  311.023438  1543.839844   47.676365  893.860229  -43685.820312  3109.431641
  758.000000  8992.079102  -65371.148438  -58793.515625  10388.361328  -48405.156250  309.877319  1615.676147   47.578777  895.693604  -43763.437500  1912.983154
  759.000000  8914.332031  -65187.121094  -58699.882812  10362.637695  -48337.246094  309.110016  1478.988159   47.714672  893.142578  -43682.269531  2337.531006
  760.000000  9051.248047  -65328.589844  -58711.414062  10296.153320  -48415.261719  307.126831  1556.356445   47.814171  891.283997  -43750.578125  350.591370
  761.000000  9220.211914  -65473.820312  -58684.390625  10307.959961  -48376.429688  307.479004  1822.414185   47.662422  894.121704  -43726.550781  -1953.301514
  762.000000  8926.601562  -65349.296875  -58850.578125  10503.139648  -48347.437500  313.301086  1412.192993   47.883884  889.986389  -43675.953125  603.650940
  763.000000  9142.541992  -65441.140625  -58726.593750  10410.837891  -48315.757812  310.547791  1647.085327   47.732197  892.814697  -43659.070312  2576.088379
  764.000000  8883.416016  -65100.187500  -58644.757812  10291.795898  -48352.960938  306.996857  1482.871460   47.661324  894.142334  -43703.187500  166.160034
  765.000000  9200.011719  -65509.273438  -58739.218750  10364.402344  -48374.816406  309.162659  1808.749878   47.584961  895.577209  -43732.492188  2483.593018
  766.000000  9072.401367  -65311.507812  -58666.500000  10168.107422  -48498.390625  303.307312  1648.708496   47.548660  896.260925  -43859.609375  -81.450081
  767.000000  8878.336914  -65245.257812  -58794.765625  10485.470703  -48309.296875  312.774017  1405.212891   47.745033  892.574646  -43651.355469  1191.393677
  768.000000  9294.717773  -65547.539062  -58682.312500  10141.174805  -48541.136719  302.503937  1887.411743   47.689743  893.609497  -43888.589844  889.260254
  769.000000  9283.287109  -65450.417969  -58585.343750  10168.181641  -48417.164062  303.309540  1921.901367   47.672981  893.923645  -43766.253906   31.456787
  770.000000  8920.876953  -65393.210938  -58907.773438  10607.826172  -48299.945312  316.423798  1403.698242   47.675137  893.883240  -43648.824219  2061.332520
  771.000000  8910.537109  -65106.667969  -58621.515625  10256.570312  -48364.945312  305.946106  1497.752930   47.735085  892.760681  -43707.976562  1015.212097
  772.000000  8931.893555  -65425.750000  -58918.890625  10583.052734  -48335.835938  315.684845  1420.060181   47.571877  895.823547  -43694.789062  1907.215332
  773.000000  9034.033203  -65244.542969  -58625.890625  10174.245117  -48451.644531  303.490387  1589.174683   47.829712  890.994446  -43785.445312  -228.688339
  774.000000  8889.430664  -65295.894531  -58829.265625  10402.485352  -48426.781250  310.298645  1402.294556   47.757160  892.348022  -43767.656250  532.593628
  775.000000  9244.670898  -65493.382812  -58667.539062  10434.878906  -48232.660156  311.264923  1911.724976   47.605854  895.184143  -43588.296875  1164.594604
  776.000000  9013.525391  -65498.089844  -58909.781250  10496.369141  -48413.414062  313.099121  1532.061646   47.828552  891.016052  -43747.328125  486.016998
  777.000000  9210.725586  -65394.285156  -58600.515625  10302.953125  -48297.562500  307.329651  1785.587036   47.796394  891.615479  -43634.613281  679.303101
  778.000000  9011.224609  -65353.046875  -58767.359375  10505.592773  -48261.765625  313.374268  1503.437500   47.856461  890.496399  -43592.953125  432.170380
  779.000000  9012.135742  -65356.898438  -58768.562500  10370.748047  -48397.812500  309.351929  1527.019531   47.594406  895.399475  -43754.566406  1473.278076
  780.000000  9030.255859  -65189.019531  -58582.960938  10253.163086  -48329.796875  305.844452  1654.338257   47.720188  893.039368  -43674.281250  2028.760254
  781.000000  8919.229492  -65149.875000  -58655.296875  10451.180664  -48204.117188  311.751190  1521.286987   47.668739  894.003235  -43553.621094  604.974060
  782.000000  9103.380859  -65694.570312  -59019.382812  10586.695312  -48432.687500  315.793488  1602.318359   47.737381  892.717712  -43775.492188   30.144693
  783.000000  9097.698242  -65320.113281  -58647.273438  10411.932617  -48235.339844  310.580444  1723.448120   47.719124  893.059265  -43579.925781  1131.670776
  784.000000  9110.514648  -65460.964844  -58779.093750  10314.693359  -48464.398438  307.679871  1677.812500   47.758667  892.319824  -43805.128906  -99.483765
  785.000000  8889.492188  -65366.238281  -58904.679688  10494.687500  -48409.992188  313.048950  1393.586426   47.708229  893.263245  -43755.644531  1541.988525
  786.000000  9236.421875  -65604.250000  -58795.585938  10354.576172  -48441.007812  308.869537  1777.113281   47.723370  892.979858  -43785.179688  1421.524536
  787.000000  8844.073242  -65350.617188  -58929.523438  10538.912109  -48390.609375  314.368134  1333.462524   47.661987  894.129883  -43740.773438  122.074059
  788.000000  8809.669922  -65129.972656  -58740.468750  10440.632812  -48299.835938  311.436554  1356.453979   47.551220  896.212708  -43660.804688  1103.207886
  789.000000  8994.433594  -65434.183594  -58863.320312  10574.204102  -48289.117188  315.420868  1545.362671   47.540661  896.411743  -43651.117188  914.505920
  790.000000  8998.026367  -65211.683594  -58644.734375  10293.666992  -48351.066406  307.052673  1523.884277   47.877888  890.097900  -43680.164062  409.959900
  791.000000  9145.979492  -65520.601562  -58799.742188  10435.609375  -48364.132812  311.286713  1696.306763   47.673367  893.916443  -43713.183594  -139.753784
  792.000000  9118.427734  -65240.937500  -58546.468750  10230.615234  -48315.851562  305.171875  1754.719116   47.758873  892.315979  -43656.562500  509.136169
  793.000000  9235.314453  -65683.906250  -58876.296875  10550.167969  -48326.128906  314.703888  1782.030762   47.657864  894.207214  -43676.691406  923.660889
  794.000000  8944.254883  -65374.203125  -58843.640625  10554.335938  -48289.304688  314.828217  1487.441284   47.684044  893.716309  -43637.316406  1594.826538
  795.000000  9127.694336  -65454.175781  -58749.265625  10455.754883  -48293.511719  311.887634  1681.177734   47.692310  893.561401  -43640.714844  1173.283936
  796.000000  9021.668945  -65561.656250  -58973.585938  10568.484375  -48405.101562  315.250275  1463.675659   47.662666  894.117126  -43755.199219  883.989746
  797.000000  8947.595703  -65267.136719  -58742.289062  10400.719727  -48341.570312  310.245972  1511.766968   47.669815  893.983032  -43690.968750  1936.109497
  798.000000  9236.076172  -65484.414062  -58673.265625  10330.287109  -48342.976562  308.145020  1824.585938   47.689919  893.606201  -43690.414062  2272.228760
  799.000000  9016.294922  -65536.398438  -58943.476562  10435.080078  -48508.398438  311.270905  1565.052734   47.596767  895.355042  -43864.921875  174.036011
  800.000000  8988.949219  -65217.437500  -58653.523438  10347.583008  -48305.941406  308.660950  1567.331177   47.690796  893.589722  -43653.292969  -980.139343
  801.000000  9037.739258  -65431.820312  -58815.460938  10404.218750  -48411.242188  310.350342  1557.011353   47.684212  893.713135  -43759.234375  -85.742401
  802.000000  8782.597656  -64891.304688  -58529.437500  10218.685547  -48310.750000  304.816010  1475.458862   47.617577  894.963806  -43665.246094  1625.411621
  803.000000  9172.310547  -65384.003906  -58627.250000  10377.650391  -48249.601562  309.557831  1750.776367   47.798882  891.569092  -43586.406250  2165.197754
  804.000000  9007.698242  -65134.843750  -58558.804688  10239.176758  -48319.628906  305.427246  1674.313110   47.605175  895.196899  -43675.332031  2750.430908
  805.000000  8885.017578  -65156.546875  -58689.539062  10348.693359  -48340.843750  308.694061  1482.295898   47.659534  894.175903  -43691.246094  2172.691406
  806.000000  9187.662109  -65592.976562  -58824.570312  10373.449219  -48451.121094  309.432495  1774.191284   47.544518  896.339050  -43812.742188  1326.419312
  807.000000  9118.813477  -65449.261719  -58750.632812  10364.154297  -48386.476562  309.155243  1698.160645   47.698132  893.452332  -43733.113281  229.426697
  808.000000  9188.800781  -65580.078125  -58821.046875  10356.591797  -48464.453125  308.929657  1831.334595   47.642239  894.500488  -43816.542969  -484.196014
  809.000000  9066.068359  -65307.062500  -58667.796875  10389.639648  -48278.156250  309.915466  1735.800903   47.680874  893.775696  -43626.476562  640.201660
  810.000000  9074.736328  -65423.867188  -58772.000000  10354.635742  -48417.363281  308.871307  1608.438599   47.707890  893.269592  -43763.046875  2403.235352
  811.000000  9167.049805  -65555.414062  -58814.484375  10374.155273  -48440.328125  309.453583  1734.401733   47.624344  894.836609  -43794.164062  -730.257202
  812.000000  9078.682617  -65273.710938  -58608.234375  10280.095703  -48328.140625  306.647827  1706.072632   47.675400  893.878296  -43676.992188  2061.907227
  813.000000  9041.405273  -65369.765625  -58758.351562  10493.845703  -48264.507812  313.023834  1689.303101   47.487919  897.407349  -43631.652344  -116.185249
  814.000000  8994.232422  -65316.601562  -58743.515625  10481.890625  -48261.625000  312.667236  1590.250610   47.663399  894.103394  -43611.648438  -949.622498
  815.000000  8964.668945  -65258.156250  -58715.351562  10467.273438  -48248.078125  312.231232  1581.602173   47.462833  897.881653  -43617.667969  -221.925552
  816.000000  8980.788086  -65184.160156  -58615.539062  10392.857422  -48222.679688  310.011444  1634.751953   47.660175  894.163879  -43573.019531  2227.369385
  817.000000  8870.285156  -65054.390625  -58598.968750  10487.287109  -48111.679688  312.828217  1500.046387   47.677326  893.842224  -43460.343750  647.884583
  818.000000  8682.922852  -65089.355469  -58822.273438  10694.675781  -48127.597656  319.014465  1265.298828   47.529423  896.623718  -43490.691406  -329.658173
  819.000000  9095.924805  -65206.093750  -58524.578125  10299.461914  -48225.117188  307.225525  1892.928101   47.503105  897.120422  -43590.781250  -1042.271118
  820.000000  8842.977539  -65078.285156  -58655.437500  10435.494141  -48219.945312  311.283264  1484.431763   47.643997  894.467468  -43571.863281  -944.928894
  821.000000  9109.214844  -65020.648438  -58335.710938  10242.950195  -48092.761719  305.539825  1929.321899   47.651909  894.318970  -43443.906250  2468.254639
  822.000000  8754.874023  -64839.617188  -58514.390625  10492.220703  -48022.171875  312.975372  1468.425415   47.648613  894.380859  -43373.640625  2113.819092
  823.000000  8867.426758  -65053.574219  -58616.945312  10449.845703  -48167.101562  311.711365  1553.220093   47.552536  896.187866  -43527.941406  870.035095
  824.000000  9047.433594  -65221.789062  -58603.601562  10320.930664  -48282.671875  307.865906  1664.574707   47.758938  892.314758  -43623.375000  483.606049
  825.000000  9149.396484  -65374.234375  -58649.437500  10396.106445  -48253.332031  310.108368  1739.732300   47.739056  892.686401  -43595.976562  -971.058472
  826.000000  9123.373047  -65460.898438  -58768.804688  10419.149414  -48349.656250  310.795715  1780.154297   47.553669  896.166504  -43710.386719  3268.191162
  827.000000  8969.605469  -64936.597656  -58385.390625  10284.074219  -48101.316406  306.766510  1754.725586   47.673038  893.922607  -43450.398438  -572.697998
  828.000000  8984.628906  -64986.195312  -58429.851562  10235.318359  -48194.531250  305.312164  1782.538452   47.616940  894.975769  -43549.085938  1625.058350
  829.000000  8860.459961  -65108.593750  -58673.562500  10376.620117  -48296.941406  309.527100  1518.979126   47.611996  895.068665  -43651.980469  -2160.221680
  830.000000  8949.179688  -65043.078125  -58520.507812  10311.341797  -48209.164062  307.579895  1676.377930   47.481842  897.522156  -43576.902344  1404.536621
  831.000000  8985.750977  -65133.867188  -58576.468750  10405.594727  -48170.875000  310.391388  1737.037109   47.513912  896.916382  -43535.484375  1167.739624
  832.000000  9023.784180  -65030.648438  -58439.789062  10402.814453  -48036.976562  310.308441  1761.287231   47.504013  897.103271  -43402.550781  -24.410089
  833.000000  9121.747070  -65273.289062  -58572.828125  10402.432617  -48170.394531  310.297058  1817.308105   47.578125  895.705872  -43528.738281  2983.279297
  834.000000  9191.841797  -65591.718750  -58819.078125  10552.214844  -48266.863281  314.764954  1717.927734   47.646553  894.419495  -43618.531250  766.417053
  835.000000  8997.113281  -65153.039062  -58574.476562  10385.897461  -48188.578125  309.803833  1723.653809   47.482796  897.504150  -43556.222656  1197.809082
  836.000000  8922.332031  -65089.359375  -58588.921875  10176.670898  -48412.250000  303.562744  1619.541382   47.594288  895.401672  -43769.015625  876.309570
  837.000000  9154.663086  -65461.847656  -58726.671875  10472.249023  -48254.421875  312.379639  1822.711914   47.608978  895.125427  -43609.753906  1240.410278
  838.000000  9022.743164  -65266.777344  -58673.031250  10399.337891  -48273.695312  310.204742  1677.110962   47.529312  896.625793  -43636.800781  681.922180
  839.000000  9209.675781  -65434.296875  -58638.421875  10361.501953  -48276.921875  309.076141  1794.573242   47.778297  891.953247  -43615.738281  1734.644531
  840.000000  8984.104492  -65030.308594  -58464.007812  10274.402344  -48189.605469  306.477997  1724.112183   47.611835  895.071716  -43544.660156  3700.801758
  841.000000  8871.769531  -65385.746094  -58942.781250  10599.381836  -48343.398438  316.171906  1308.219482   47.649872  894.357239  -43694.742188  -329.590332
  842.000000  9105.505859  -65540.148438  -58846.171875  10510.381836  -48335.789062  313.517120  1650.513062   47.752064  892.443237  -43677.164062  -80.538170
  843.000000  8914.580078  -65109.324219  -58613.281250  10414.692383  -48198.589844  310.662750  1551.203613   47.686081  893.678101  -43546.402344  2403.682129
  844.000000  8987.580078  -65363.644531  -58806.867188  10540.614258  -48266.253906  314.418915  1535.439941   47.744904  892.577087  -43608.328125  -1135.915894
  845.000000  9057.945312  -65381.917969  -58750.359375  10485.610352  -48264.750000  312.778198  1584.814453   47.775795  891.999939  -43603.808594  -861.062561
  846.000000  8839.145508  -65152.953125  -58739.875000  10481.744141  -48258.132812  312.662872  1382.689087   47.699112  893.433960  -43604.671875  457.146362
  847.000000  9116.053711  -65318.367188  -58615.554688  10210.471680  -48405.082031  304.571014  1770.191528   47.681210  893.769409  -43753.367188  332.800537
  848.000000  8917.222656  -65055.574219  -58556.179688  10272.697266  -48283.484375  306.427155  1546.566040   47.760284  892.289612  -43624.054688  109.840614
  849.000000  8977.154297  -65261.367188  -58706.929688  10383.060547  -48323.867188  309.719208  1536.996094   47.715076  893.135010  -43668.851562  -1442.980347
  850.000000  8895.958008  -65041.863281  -58567.078125  10298.220703  -48268.859375  307.188507  1570.413208   47.533237  896.551758  -43631.582031  1274.128418
  851.000000  8812.235352  -64920.625000  -58529.062500  10342.196289  -48186.867188  308.500244  1461.348267   47.656612  894.230713  -43537.554688  -838.350952
  852.000000  8967.848633  -65201.941406  -58658.554688  10335.597656  -48322.957031  308.303436  1570.108521   47.719849  893.045715  -43667.472656  1350.000610
  853.000000  9032.691406  -65238.566406  -58617.898438  10353.456055  -48264.441406  308.836121  1628.317261   47.736675  892.730957  -43607.316406  1533.953125
  854.000000  8970.020508  -65408.949219  -58864.687500  10459.576172  -48405.109375  312.001617  1452.200562   47.626335  894.799194  -43758.750000  1209.051147
  855.000000  9049.827148  -65270.656250  -58646.773438  10286.791016  -48359.984375  306.847565  1687.500610   47.691689  893.572998  -43707.250000  3098.734375
  856.000000  9108.164062  -65399.406250  -58720.968750  10388.837891  -48332.132812  309.891541  1672.288696   47.593433  895.417786  -43688.984375  2887.708740
  857.000000  9195.516602  -65357.332031  -58589.562500  10299.999023  -48289.562500  307.241547  1847.698853   47.556236  896.118164  -43650.042969  1390.725586
  858.000000  8895.690430  -65288.636719  -58818.773438  10456.515625  -48362.257812  311.910309  1452.505737   47.556328  896.116394  -43722.726562  2267.366943
  859.000000  8789.100586  -64905.253906  -58541.140625  10178.160156  -48362.980469  303.607178  1446.012817   47.654610  894.268311  -43713.863281  1870.135254
  860.000000  8978.325195  -65264.222656  -58709.640625  10381.533203  -48328.109375  309.673645  1547.817749   47.726982  892.912231  -43671.929688  1658.114868
  861.000000  8823.430664  -65005.285156  -58601.570312  10345.994141  -48255.578125  308.613556  1528.046387   47.512779  896.937744  -43620.296875  1506.083374
  862.000000  9057.159180  -65314.234375  -58687.515625  10268.823242  -48418.691406  306.311584  1694.783203   47.610718  895.092712  -43773.855469  1158.554443
  863.000000  9160.478516  -65429.925781  -58683.664062  10351.576172  -48332.085938  308.780060  1750.136353   47.688267  893.637146  -43679.683594  -1033.091064
  864.000000  8986.673828  -65294.332031  -58732.984375  10359.647461  -48373.335938  309.020813  1560.954712   47.661869  894.132080  -43723.507812  -2036.189087
  865.000000  9124.420898  -65349.890625  -58644.953125  10371.494141  -48273.460938  309.374176  1734.786011   47.723858  892.970703  -43617.585938  1673.324097
  866.000000  9143.799805  -65401.636719  -58681.960938  10258.623047  -48423.335938  306.007324  1741.062134   47.683556  893.725464  -43771.394531  1379.604004
  867.000000  9015.458984  -65455.492188  -58867.070312  10502.867188  -48364.203125  313.292969  1478.029907   47.751984  892.444763  -43705.585938  1053.779419
  868.000000  8932.369141  -65214.386719  -58701.882812  10377.167969  -48324.714844  309.543427  1472.477905   47.770847  892.092346  -43664.257812  -28.555431
  869.000000  9099.010742  -65500.871094  -58825.687500  10352.609375  -48473.078125  308.810883  1630.524780   47.697983  893.455139  -43819.726562  1547.274658
  870.000000  8827.288086  -65069.917969  -58662.570312  10440.333008  -48222.238281  311.427612  1428.239136   47.629070  894.747803  -43575.613281  2397.380371
  871.000000  9194.832031  -65458.687500  -58694.726562  10381.330078  -48313.398438  309.667603  1817.895508   47.611618  895.075806  -43668.476562  -1050.077637
  872.000000  8946.436523  -65273.054688  -58747.539062  10414.413086  -48333.125000  310.654419  1480.160522   47.846470  890.682373  -43665.289062  -1241.059692
  873.000000  9074.598633  -65523.210938  -58868.085938  10491.844727  -48376.242188  312.964172  1533.968750   47.692684  893.554382  -43723.410156  -1249.845703
  874.000000  8822.164062  -65077.082031  -58681.726562  10382.719727  -48299.007812  309.709045  1362.196167   47.758957  892.314453  -43639.710938  4659.280762
  875.000000  9128.677734  -65318.902344  -58612.210938  10251.509766  -48360.703125  305.795135  1760.983398   47.630939  894.712708  -43713.894531  -1443.727295
  876.000000  9150.329102  -65594.843750  -58875.429688  10459.013672  -48416.414062  311.984833  1641.808228   47.765888  892.184937  -43756.437500  -1056.955933
  877.000000  8750.296875  -64932.828125  -58609.992188  10346.688477  -48263.304688  308.634247  1330.094238   47.761765  892.261963  -43603.734375  817.159729
  878.000000  9264.267578  -65675.257812  -58837.054688  10347.453125  -48489.601562  308.657074  1801.005859   47.730331  892.849609  -43833.093750  1758.158447
  879.000000  9082.902344  -65637.226562  -58969.906250  10554.246094  -48415.660156  314.825562  1569.688110   47.686180  893.676270  -43763.460938  1975.103516
  880.000000  9098.599609  -65417.312500  -58745.976562  10351.161133  -48394.816406  308.767670  1709.391968   47.741890  892.633423  -43737.183594  3627.655029
  881.000000  9055.502930  -65709.046875  -59073.742188  10725.364258  -48348.378906  319.929871  1502.944458   47.680489  893.782898  -43696.734375  1570.643188
  882.000000  9099.208008  -65605.507812  -58932.828125  10449.007812  -48483.820312  311.686371  1559.375977   47.651733  894.322266  -43834.984375  -638.197021
  883.000000  9326.916992  -65678.328125  -58775.015625  10307.315430  -48467.699219  307.459778  1929.434448   47.667915  894.018677  -43817.281250  1563.462769
  884.000000  8973.501953  -65435.042969  -58874.968750  10472.850586  -48402.117188  312.397583  1554.123413   47.568665  895.884033  -43761.382812  1143.604980
  885.000000  8886.501953  -65112.972656  -58645.171875  10376.714844  -48268.457031  309.529907  1535.047852   47.581448  895.643311  -43626.476562  2201.811035
  886.000000  9212.212891  -65590.890625  -58796.859375  10373.472656  -48423.386719  309.433197  1743.475708   47.695415  893.503174  -43770.289062   25.939573
  887.000000  9165.285156  -65609.632812  -58878.187500  10537.791992  -48340.394531  314.334747  1666.706421   47.704468  893.333679  -43686.414062  1904.543335
  888.000000  9387.082031  -65678.148438  -58714.023438  10329.666016  -48384.359375  308.126495  1959.615234   47.757141  892.348328  -43725.238281  2569.896240
  889.000000  9032.855469  -65322.867188  -58719.335938  10352.710938  -48366.625000  308.813904  1641.658203   47.696411  893.484558  -43713.429688  426.473541
  890.000000  9157.815430  -65454.109375  -58708.414062  10221.328125  -48487.085938  304.894836  1777.365601   47.513115  896.931458  -43851.773438  -1433.443115
  891.000000  9031.487305  -65713.578125  -59109.679688  10773.481445  -48336.199219  321.365173  1429.676758   47.724846  892.952209  -43680.230469  1576.232300
  892.000000  9048.731445  -65468.285156  -58847.296875  10362.232422  -48485.062500  309.097931  1554.738403   47.679546  893.800598  -43833.511719  2776.569092
  893.000000  9078.591797  -65331.890625  -58681.960938  10246.748047  -48435.210938  305.653107  1689.709961   47.744152  892.591125  -43777.359375  -1649.857544
  894.000000  8994.841797  -65314.636719  -58739.859375  10429.611328  -48310.250000  311.107788  1491.223999   47.838493  890.830872  -43643.191406  3060.089844
  895.000000  9161.077148  -65484.816406  -58746.867188  10318.357422  -48428.507812  307.789154  1713.842773   47.756725  892.356140  -43769.425781  2091.078125
  896.000000  9062.777344  -65328.976562  -58684.156250  10228.247070  -48455.910156  305.101227  1660.507812   47.636269  894.612610  -43808.582031  1756.485474
  897.000000  9036.903320  -65397.117188  -58784.609375  10471.414062  -48313.195312  312.354736  1585.847534   47.526875  896.671753  -43676.539062  -604.452881
  898.000000  9021.646484  -65164.773438  -58557.296875  10340.179688  -48217.117188  308.440094  1684.941895   47.659245  894.181335  -43567.546875  -307.124878
  899.000000  8994.573242  -65403.062500  -58835.984375  10441.921875  -48394.062500  311.475006  1473.696655   47.690708  893.591370  -43741.421875  2632.222168
  900.000000  9120.772461  -65278.144531  -58568.210938  10270.083008  -48298.128906  306.349182  1796.654663   47.672523  893.932251  -43647.261719  688.737183
  901.000000  8977.347656  -65472.097656  -58915.093750  10641.552734  -48273.539062  317.429840  1410.966797   47.834499  890.905273  -43606.871094   90.058441
  902.000000  8993.548828  -65371.148438  -58792.210938  10402.566406  -48389.644531  310.301056  1574.799927   47.652184  894.313843  -43740.761719  705.220581
  903.000000  9129.021484  -65482.242188  -58774.554688  10393.808594  -48380.746094  310.039825  1730.316772   47.672821  893.926697  -43729.851562  -1322.371582
  904.000000  9026.008789  -65398.593750  -58798.750000  10276.754883  -48521.996094  306.548187  1579.135376   47.692253  893.562439  -43869.203125  -1162.617920
  905.000000  8941.943359  -65428.648438  -58923.351562  10480.223633  -48443.128906  312.617523  1429.632324   47.657120  894.221191  -43793.765625  529.185425
  906.000000  8889.521484  -65184.835938  -58711.929688  10309.833984  -48402.093750  307.534912  1537.311035   47.544693  896.335693  -43763.699219  472.264008
  907.000000  9065.089844  -65610.148438  -58964.320312  10643.346680  -48320.972656  317.483368  1592.967407   47.591824  895.448059  -43677.980469  426.665894
  908.000000  8965.745117  -65168.550781  -58635.367188  10274.998047  -48360.367188  306.495789  1525.561157   47.683338  893.729492  -43708.445312  1544.730469
  909.000000  8972.795898  -65277.800781  -58732.750000  10450.466797  -48282.281250  311.729889  1531.611938   47.704849  893.326538  -43628.261719  -254.580521
  910.000000  9065.606445  -65673.414062  -59030.968750  10626.459961  -48404.507812  316.979645  1577.641235   47.692734  893.553467  -43751.671875  -1426.482056
  911.000000  8922.739258  -65520.976562  -59019.242188  10544.991211  -48474.250000  314.549469  1366.314087   47.710457  893.221497  -43819.683594  2488.268311
  912.000000  9031.203125  -65436.195312  -58820.812500  10481.917969  -48338.894531  312.668060  1605.301270   47.674053  893.903564  -43687.878906  -154.475327
  913.000000  8852.409180  -65160.109375  -58723.726562  10393.624023  -48330.101562  310.034302  1421.063110   47.570179  895.855469  -43689.218750  1281.887695
  914.000000  8946.533203  -65005.878906  -58483.820312  10242.692383  -48241.128906  305.532135  1578.036743   47.691296  893.580383  -43588.429688  1300.482300
  915.000000  8991.937500  -65177.343750  -58591.359375  10401.224609  -48190.132812  310.261017  1529.897095   47.864532  890.346252  -43520.535156  -2690.474121
  916.000000  8902.595703  -65151.890625  -58675.945312  10333.045898  -48342.898438  308.227295  1437.660767   47.769127  892.124451  -43682.609375  -1152.548340
  917.000000  8862.347656  -65106.222656  -58665.312500  10350.613281  -48314.699219  308.751343  1468.072876   47.703720  893.347656  -43660.789062  -217.881592
  918.000000  9089.246094  -65215.285156  -58548.296875  10186.320312  -48361.976562  303.850555  1742.468262   47.697643  893.461487  -43708.660156  2081.061279
  919.000000  9229.908203  -65676.218750  -58877.687500  10482.981445  -48394.707031  312.699768  1747.935425   47.778999  891.940125  -43733.453125  -143.447922
  920.000000  9283.938477  -65600.945312  -58751.421875  10305.918945  -48445.503906  307.418121  1840.087891   47.653446  894.290100  -43796.500000  -806.066467
  921.000000  9007.416016  -65231.011719  -58644.554688  10355.305664  -48289.250000  308.891296  1607.453735   47.567680  895.902527  -43648.613281  2085.774658
  922.000000  9002.132812  -65133.984375  -58560.664062  10240.409180  -48320.253906  305.464020  1656.699829   47.592953  895.426819  -43677.152344   -7.995935
  923.000000  9098.399414  -65383.343750  -58719.398438  10336.916016  -48382.484375  308.342743  1708.709106   47.592567  895.434082  -43739.417969  1971.468872
  924.000000  9120.121094  -65384.640625  -58691.882812  10324.092773  -48367.789062  307.960236  1734.680298   47.735256  892.757446  -43710.804688  609.681702
  925.000000  9041.378906  -65396.000000  -58774.718750  10583.457031  -48191.261719  315.696899  1564.076538   47.649052  894.372620  -43542.687500  853.462158
  926.000000  9071.099609  -65214.953125  -58574.132812  10312.085938  -48262.046875  307.602081  1704.646362   47.750229  892.477539  -43603.601562  172.813660
  927.000000  9165.662109  -65611.328125  -58865.171875  10418.548828  -48446.625000  310.777802  1730.929565   47.575493  895.755432  -43805.226562  2974.098389
  928.000000  9082.978516  -65294.378906  -58630.218750  10326.970703  -48303.250000  308.046082  1731.827515   47.684418  893.709290  -43651.222656  806.431885
  929.000000  9050.545898  -65228.023438  -58596.492188  10254.256836  -48342.234375  305.877075  1622.596680   47.624889  894.826355  -43696.015625  3134.433594
  930.000000  9036.941406  -65376.312500  -58760.562500  10529.417969  -48231.144531  314.084930  1559.676636   47.684757  893.702942  -43579.085938   60.928558
  931.000000  9282.269531  -65460.125000  -58595.492188  10266.727539  -48328.765625  306.249084  1970.371704   47.615971  894.993958  -43683.417969  688.269592
  932.000000  8957.213867  -65153.792969  -58615.242188  10332.798828  -48282.445312  308.219940  1569.257446   47.708698  893.254456  -43628.050781   77.073738
  933.000000  9034.726562  -65277.984375  -58667.851562  10277.207031  -48390.644531  306.561676  1549.723633   47.646027  894.429382  -43742.363281  356.450714
  934.000000  8947.462891  -65068.593750  -58549.984375  10356.531250  -48193.453125  308.927856  1601.485718   47.701756  893.384460  -43539.734375  3312.054443
  935.000000  9110.133789  -65327.429688  -58635.296875  10225.810547  -48409.484375  305.028564  1705.078247   47.728100  892.891357  -43753.195312  2681.065430
  936.000000  8872.966797  -65329.558594  -58885.007812  10501.964844  -48383.042969  313.266052  1390.406616   47.724007  892.967896  -43727.156250  1091.874146
  937.000000  8949.402344  -65351.320312  -58815.796875  10555.301758  -48260.496094  314.857025  1521.075317   47.653793  894.283630  -43611.457031  2738.933105
  938.000000  8852.960938  -65073.832031  -58651.445312  10378.699219  -48272.746094  309.589111  1404.594849   47.805634  891.443176  -43608.894531  137.257492
  939.000000  8927.943359  -65147.085938  -58635.968750  10309.909180  -48326.058594  307.537170  1551.517700   47.597412  895.342957  -43682.519531  738.325867
  940.000000  8889.692383  -65226.632812  -58763.304688  10577.897461  -48185.406250  315.531067  1482.316895   47.673046  893.922424  -43534.488281  3416.320557
  941.000000  9106.464844  -65244.496094  -58554.796875  10384.293945  -48170.503906  309.756012  1823.476562   47.474770  897.655884  -43538.929688  1040.942383
  942.000000  9017.083008  -65390.375000  -58802.601562  10616.310547  -48186.289062  316.676880  1547.648560   47.805080  891.453491  -43522.492188  1813.978882
  943.000000  8842.705078  -65096.226562  -58676.289062  10485.922852  -48190.367188  312.787506  1461.785278   47.703220  893.356995  -43536.507812  2262.550537
  944.000000  8700.589844  -65008.515625  -58725.875000  10497.644531  -48228.230469  313.137177  1258.877075   47.705978  893.305359  -43574.101562  3895.412842
  945.000000  9050.786133  -65089.003906  -58467.710938  10145.029297  -48322.679688  302.618896  1848.674316   47.501873  897.143677  -43688.460938   23.560905
  946.000000  9161.788086  -65726.218750  -58997.718750  10515.306641  -48482.414062  313.664001  1611.214355   47.693111  893.546387  -43829.539062  2675.303223
  947.000000  8896.215820  -65348.761719  -58883.382812  10576.845703  -48306.539062  315.499664  1374.043579   47.713795  893.158997  -43651.648438  953.333008
  948.000000  9105.308594  -65575.390625  -58880.320312  10581.957031  -48298.363281  315.652161  1573.181641   47.730614  892.844299  -43641.828125  346.062195
  949.000000  8931.193359  -65279.785156  -58762.875000  10534.893555  -48227.980469  314.248291  1556.824219   47.544434  896.340576  -43589.609375  -977.400391
  950.000000  8998.889648  -65131.171875  -58558.515625  10243.049805  -48315.464844  305.542786  1668.936646   47.521610  896.771118  -43679.320312  1680.848389
  951.000000  9057.162109  -65211.265625  -58586.679688  10363.965820  -48222.714844  309.149628  1673.942261   47.670933  893.962097  -43572.003906  883.070618
  952.000000  9026.250000  -65546.609375  -58945.039062  10574.306641  -48370.734375  315.423950  1574.380371   47.638805  894.564941  -43723.156250  203.652252
  953.000000  8985.072266  -65280.617188  -58711.171875  10372.493164  -48338.679688  309.403992  1571.656250   47.587166  895.535706  -43696.140625   10.983293
  954.000000  9100.054688  -65588.898438  -58910.382812  10588.007812  -48322.375000  315.832642  1598.263550   47.640537  894.532471  -43674.628906  150.416138
  955.000000  9068.279297  -65150.175781  -58508.093750  10329.172852  -48178.921875  308.111786  1690.088867   47.721157  893.021240  -43523.312500  216.945557
  956.000000  9080.478516  -65257.648438  -58607.234375  10430.597656  -48176.636719  311.137207  1734.446289   47.697021  893.473145  -43523.382812  -561.971375
  957.000000  8964.621094  -65304.882812  -58768.976562  10346.373047  -48422.601562  308.624847  1564.969727   47.644100  894.465576  -43774.507812  -987.037964
  958.000000  9057.640625  -65492.316406  -58851.007812  10494.958008  -48356.050781  313.057037  1665.349731   47.615005  895.012085  -43710.796875  -405.330627
  959.000000  9125.335938  -65529.984375  -58833.429688  10404.169922  -48429.257812  310.348877  1727.742798   47.587223  895.534607  -43786.714844  1818.528687
  960.000000  9152.150391  -65515.285156  -58799.648438  10281.976562  -48517.671875  306.703949  1711.048340   47.621357  894.892761  -43871.796875  270.360596
  961.000000  9264.496094  -65703.750000  -58863.984375  10344.961914  -48519.023438  308.582764  1827.778198   47.594032  895.406494  -43875.816406  -1311.920532
  962.000000  9304.011719  -65529.484375  -58645.054688  10176.449219  -48468.605469  303.556152  1808.708862   47.878292  890.090393  -43797.664062  -180.651443
  963.000000  9277.296875  -65533.773438  -58676.398438  10340.014648  -48336.382812  308.435181  1810.421753   47.789280  891.748230  -43674.125000  2826.860352
  964.000000  9215.759766  -65542.007812  -58754.078125  10398.031250  -48356.046875  310.165771  1788.704468   47.678955  893.811646  -43704.554688  3642.901123
  965.000000  9108.277344  -65339.976562  -58652.531250  10265.540039  -48386.992188  306.213654  1732.187500   47.786369  891.802551  -43725.019531  -1451.719116
  966.000000  9098.072266  -65234.050781  -58561.945312  10186.321289  -48375.625000  303.850616  1819.172852   47.526882  896.671631  -43738.968750  3851.729248
  967.000000  9004.355469  -65356.042969  -58776.179688  10353.677734  -48422.500000  308.842743  1631.994141   47.508621  897.016296  -43787.625000   20.383663
  968.000000  9015.679688  -65390.093750  -58802.648438  10360.918945  -48441.730469  309.058746  1591.083374   47.598984  895.313354  -43798.039062  -1018.951599
  969.000000  9181.597656  -65480.210938  -58720.515625  10324.871094  -48395.644531  307.983459  1815.261719   47.616364  894.986572  -43750.257812  1787.353271
  970.000000  8994.878906  -65235.289062  -58666.093750  10255.688477  -48410.406250  305.919800  1568.185913   47.765923  892.184326  -43750.429688   27.632753
  971.000000  8887.355469  -65164.109375  -58693.273438  10338.761719  -48354.511719  308.397797  1474.757446   47.682518  893.744873  -43702.671875  610.902771
  972.000000  9050.167969  -65486.281250  -58856.742188  10483.086914  -48373.656250  312.702911  1577.587280   47.858555  890.457458  -43704.640625  -1041.336060
  973.000000  9155.177734  -65603.429688  -58877.156250  10329.038086  -48548.117188  308.107758  1778.079712   47.506546  897.055481  -43913.445312  2179.382080
  974.000000  8988.636719  -65583.398438  -59017.640625  10566.373047  -48451.265625  315.187286  1434.958008   47.702782  893.365234  -43797.449219  696.723816
  975.000000  9040.403320  -65364.242188  -58741.171875  10395.243164  -48345.929688  310.082611  1609.579224   47.677017  893.848022  -43694.625000   81.064301
  976.000000  8685.776367  -64934.964844  -58668.046875  10374.000000  -48294.046875  309.448944  1235.922241   47.722164  893.002380  -43638.335938  1697.870361
  977.000000  9148.900391  -65744.945312  -59030.273438  10545.980469  -48484.292969  314.578979  1563.554199   47.693195  893.544800  -43831.410156  4494.185547
  978.000000  8927.007812  -65196.148438  -58691.750000  10282.956055  -48408.792969  306.733154  1511.554077   47.647408  894.403442  -43760.378906  319.703979
  979.000000  9150.202148  -65298.468750  -58571.656250  10295.255859  -48276.398438  307.100067  1892.665894   47.544029  896.348206  -43638.070312   59.024044
  980.000000  8986.037109  -65233.160156  -58666.828125  10207.814453  -48459.015625  304.491730  1621.827271   47.658154  894.201782  -43809.550781  1922.591553
  981.000000  8788.261719  -65045.113281  -58680.265625  10410.455078  -48269.812500  310.536377  1545.674194   47.538616  896.450317  -43632.011719  2045.809448
  982.000000  9180.432617  -65427.875000  -58674.929688  10252.853516  -48422.078125  305.835236  1796.166138   47.653877  894.282043  -43773.031250  3147.155273
  983.000000  8984.571289  -65297.441406  -58735.937500  10490.855469  -48245.082031  312.934662  1540.432983   47.735085  892.760681  -43588.113281  2006.397949
  984.000000  9118.263672  -65494.617188  -58815.820312  10555.623047  -48260.195312  314.866608  1621.463379   47.882469  890.012695  -43588.847656  1714.371948
  985.000000  9248.720703  -65595.179688  -58770.859375  10350.717773  -48420.140625  308.754456  1631.826782   47.847836  890.656921  -43752.171875  -2746.350098
  986.000000  8954.714844  -65400.382812  -58869.546875  10469.096680  -48400.449219  312.285614  1492.814453   47.542923  896.369080  -43762.226562  2521.347412
  987.000000  8953.555664  -65191.656250  -58660.531250  10286.879883  -48373.652344  306.850220  1613.497681   47.615490  895.002991  -43728.351562  1111.704102
  988.000000  8996.441406  -65276.667969  -58701.976562  10353.521484  -48348.453125  308.838074  1594.609009   47.686279  893.674377  -43696.246094  -1119.542358
  989.000000  8892.841797  -65390.558594  -58930.632812  10554.542969  -48376.089844  314.834412  1397.065796   47.729454  892.865967  -43719.671875  1893.401123
  990.000000  9064.200195  -65464.746094  -58832.515625  10474.357422  -48358.156250  312.442535  1603.188965   47.641300  894.518127  -43710.335938  -1890.932861
  991.000000  9063.299805  -65229.187500  -58587.593750  10295.034180  -48292.558594  307.093445  1776.949829   47.478069  897.593506  -43660.664062  2471.950439
  992.000000  8833.711914  -65312.000000  -58896.015625  10361.515625  -48534.500000  309.076538  1359.195923   47.541279  896.400085  -43896.437500  -510.144348
  993.000000  9294.064453  -65763.468750  -58888.968750  10474.910156  -48414.058594  312.459015  1756.799805   47.712021  893.192261  -43759.339844  271.010223
  994.000000  9196.305664  -65538.140625  -58761.945312  10383.215820  -48378.730469  309.723846  1691.109741   47.864506  890.346741  -43709.136719  3927.388672
  995.000000  9007.040039  -65261.316406  -58688.015625  10313.883789  -48374.132812  307.655701  1597.300171   47.699207  893.432190  -43720.664062  -1236.452881
  996.000000  9074.372070  -65307.843750  -58662.335938  10250.676758  -48411.660156  305.770294  1791.056274   47.633873  894.657593  -43764.566406  -1036.542603
  997.000000  8972.348633  -65237.437500  -58685.812500  10356.357422  -48329.453125  308.922668  1511.087524   47.703522  893.351379  -43675.562500   41.293606
  998.000000  9271.294922  -65659.898438  -58817.804688  10429.875000  -48387.929688  311.115662  1849.435425   47.649410  894.365845  -43739.320312  1480.813354
  999.000000  9127.272461  -65449.687500  -58738.304688  10389.570312  -48348.734375  309.913391  1735.736694   47.678955  893.811646  -43697.242188  573.343140
 1000.000000  9149.517578  -65452.894531  -58719.289062  10340.048828  -48379.242188  308.436188  1787.270508   47.677731  893.834595  -43727.867188   46.784611
 1001.000000  8943.648438  -65405.390625  -58878.484375  10449.025391  -48429.460938  311.686890  1475.524414   47.621937  894.881836  -43783.531250  399.932739
 1002.000000  8889.689453  -65409.070312  -58941.742188  10446.488281  -48495.253906  311.611206  1377.562134   47.623920  894.844543  -43849.128906  342.352417
 1003.000000  9053.626953  -65332.355469  -58703.796875  10379.847656  -48323.949219  309.623383  1708.201172   47.664726  894.078491  -43673.843750  -482.222961
 1004.000000  9117.873047  -65476.230469  -58788.929688  10420.757812  -48368.171875  310.843689  1665.272339   47.718277  893.075134  -43712.843750  3154.732178
 1005.000000  9107.814453  -65243.156250  -58552.992188  10246.417969  -48306.574219  305.643250  1723.220703   47.776680  891.983398  -43645.546875  1202.250732
 1006.000000  9050.056641  -65399.960938  -58769.945312  10483.285156  -48286.660156  312.708832  1621.758911   47.739792  892.672668  -43629.230469  -1300.816284
 1007.000000  8869.197266  -65055.988281  -58616.179688  10294.643555  -48321.535156  307.081787  1428.581055   47.704155  893.339539  -43667.582031  550.102600
 1008.000000  9060.625000  -65321.855469  -58690.773438  10323.418945  -48367.355469  307.940155  1737.918335   47.438915  898.334351  -43739.281250  -587.541321
 1009.000000  8941.426758  -65247.593750  -58731.375000  10437.484375  -48293.890625  311.342621  1489.269043   47.764854  892.204285  -43634.015625  -431.000641
 1010.000000  8988.205078  -65390.582031  -58820.164062  10501.535156  -48318.628906  313.253235  1534.885132   47.649479  894.364563  -43670.011719  -1779.633789
 1011.000000  9232.283203  -65496.738281  -58699.664062  10317.127930  -48382.535156  307.752472  1944.169556   47.470192  897.742432  -43751.410156  -527.779236
 1012.000000  8986.091797  -64992.773438  -58427.062500  10166.488281  -48260.574219  303.259003  1716.194946   47.616280  894.988159  -43615.195312  677.442627
 1013.000000  9122.045898  -65541.859375  -58838.593750  10401.318359  -48437.273438  310.263824  1743.207397   47.667583  894.024902  -43786.890625  1244.102661
 1014.000000  9193.616211  -65520.261719  -58748.515625  10271.205078  -48477.312500  306.382629  1789.452271   47.635395  894.629028  -43830.070312  1931.883911
 1015.000000  9125.760742  -65549.492188  -58854.843750  10461.299805  -48393.542969  312.053040  1696.476929   47.626823  894.790039  -43747.136719  -1932.618042
 1016.000000  9068.546875  -65389.304688  -58752.875000  10265.163086  -48487.710938  306.202423  1647.385132   47.657223  894.219238  -43838.335938  247.471680
 1017.000000  9089.970703  -65615.000000  -58949.164062  10573.103516  -48376.062500  315.388062  1607.563110   47.587212  895.534851  -43733.519531  884.422363
 1018.000000  8988.589844  -65387.050781  -58834.179688  10512.750977  -48321.429688  313.587769  1504.432983   47.605915  895.182983  -43677.062500  2413.738525
 1019.000000  8792.521484  -65197.277344  -58825.101562  10508.962891  -48316.140625  313.474792  1358.988647   47.582272  895.627808  -43674.078125  1063.193604
 1020.000000  9043.804688  -65382.417969  -58759.187500  10480.082031  -48279.105469  312.613281  1648.149414   47.676743  893.853149  -43627.828125  323.551910
 1021.000000  9221.902344  -65633.796875  -58833.453125  10379.031250  -48454.421875  309.599030  1774.135742   47.739201  892.683716  -43797.050781  795.107483
 1022.000000  8947.713867  -65373.523438  -58847.453125  10389.620117  -48457.832031  309.914886  1456.602051   47.669991  893.979736  -43807.214844  1234.735352
 1023.000000  8933.382812  -65387.128906  -58884.867188  10544.140625  -48340.726562  314.524109  1453.715820   47.579918  895.672119  -43698.894531  -955.293152
 1024.000000  9061.729492  -65352.164062  -58711.406250  10447.506836  -48263.898438  311.641632  1633.177124   47.686970  893.661438  -43611.625000  2747.292969
 1025.000000  8977.544922  -65338.203125  -58787.414062  10431.095703  -48356.320312  311.152069  1521.104370   47.590462  895.473694  -43713.460938  783.636169
 1026.000000  9058.328125  -65500.257812  -58859.750000  10414.569336  -48445.179688  310.659088  1523.773438   47.713062  893.172729  -43790.359375  2435.321777
 1027.000000  8930.505859  -65477.511719  -58981.179688  10654.148438  -48327.031250  317.805573  1382.321655   47.639820  894.545898  -43679.355469  1640.693115
 1028.000000  9069.215820  -65241.324219  -58587.328125  10450.061523  -48137.265625  311.717804  1775.628540   47.610203  895.102417  -43492.480469  243.277878
 1029.000000  8902.755859  -64935.320312  -58430.937500  10363.269531  -48067.667969  309.128845  1601.215210   47.636719  894.604126  -43420.296875  428.964355
 1030.000000  9352.824219  -65731.421875  -58808.710938  10450.562500  -48358.148438  311.732758  1961.277710   47.589939  895.483521  -43715.339844  -53.757648
 1031.000000  8899.185547  -65259.789062  -58794.781250  10444.029297  -48350.750000  311.537872  1385.584351   47.826111  891.061523  -43684.898438  494.354004
 1032.000000  8890.392578  -65293.066406  -58830.015625  10510.019531  -48319.996094  313.506317  1411.800781   47.611141  895.084778  -43675.117188  -88.884972
 1033.000000  8905.010742  -65254.109375  -58758.773438  10367.202148  -48391.570312  309.246155  1498.213867   47.604942  895.201294  -43747.296875  -478.007690
 1034.000000  9219.124023  -65393.031250  -58596.867188  10262.396484  -48334.468750  306.119873  1776.916504   47.713894  893.157166  -43679.566406  886.196838
 1035.000000  8925.627930  -65157.328125  -58659.093750  10345.599609  -48313.492188  308.601776  1562.987427   47.524704  896.712708  -43677.046875  1004.583374
 1036.000000  9091.878906  -65473.421875  -58798.046875  10463.484375  -48334.562500  312.118195  1587.500977   47.645893  894.431885  -43686.296875  1019.962463
 1037.000000  9101.798828  -65451.316406  -58778.445312  10418.445312  -48360.000000  310.774719  1645.817383   47.636719  894.604126  -43712.625000  -619.467529
 1038.000000  9059.976562  -65318.023438  -58676.250000  10225.539062  -48450.710938  305.020447  1679.941040   47.551739  896.202881  -43811.628906  1362.011230
 1039.000000  8871.791016  -64940.042969  -58486.640625  10321.358398  -48165.281250  307.878662  1564.286621   47.593769  895.411438  -43522.097656  823.507690
 1040.000000  8902.446289  -65007.421875  -58515.781250  10309.802734  -48205.976562  307.533966  1618.092407   47.651073  894.334656  -43557.203125  -1719.187378
 1041.000000  9093.078125  -65468.937500  -58810.390625  10476.154297  -48334.234375  312.496124  1601.107422   47.627838  894.770935  -43687.726562  -441.668365
 1042.000000  9042.661133  -65319.503906  -58702.859375  10262.135742  -48440.722656  306.112122  1645.531860   47.630901  894.713440  -43793.917969  1562.797363
 1043.000000  8802.170898  -65189.750000  -58806.585938  10444.818359  -48361.765625  311.561401  1300.695435   47.698612  893.443298  -43708.355469  768.226074
 1044.000000  8749.741211  -65000.917969  -58658.226562  10357.429688  -48300.796875  308.954651  1287.382202   47.736565  892.732971  -43643.683594  1399.843506
 1045.000000  9027.345703  -65274.375000  -58679.054688  10416.638672  -48262.414062  310.720825  1631.652954   47.685535  893.688354  -43610.277344  383.393127
 1046.000000  8871.369141  -64954.234375  -58502.781250  10284.954102  -48217.828125  306.792755  1575.567383   47.569962  895.859619  -43576.968750  4563.039551
 1047.000000  9194.240234  -65577.304688  -58804.632812  10451.283203  -48353.351562  311.754242  1795.893921   47.598751  895.317749  -43709.683594  1745.349609
 1048.000000  9006.079102  -65494.625000  -58916.898438  10520.786133  -48396.113281  313.827454  1545.531616   47.691490  893.576721  -43743.398438  1639.162109
 1049.000000  8908.186523  -65294.285156  -58822.226562  10470.325195  -48351.902344  312.322235  1473.820190   47.687241  893.656372  -43699.601562  3166.114258
 1050.000000  8876.683594  -65081.707031  -58629.390625  10351.753906  -48277.636719  308.785339  1520.399536   47.621975  894.881104  -43631.703125  -49.578236
 1051.000000  8952.246094  -65279.207031  -58752.140625  10599.527344  -48152.613281  316.176270  1564.951782   47.679039  893.810120  -43501.109375  596.382996
 1052.000000  9141.168945  -65609.945312  -58902.234375  10513.228516  -48389.007812  313.602020  1802.087891   47.445637  898.207092  -43760.277344  2034.833862
 1053.000000  8843.062500  -65306.625000  -58899.984375  10556.130859  -48343.851562  314.881775  1315.160034   47.758930  892.314941  -43684.554688  -60.899014
 1054.000000  9000.807617  -65380.027344  -58806.250000  10408.437500  -48397.812500  310.476196  1527.504272   47.708248  893.262878  -43743.460938  -170.709167
 1055.000000  9103.761719  -65449.390625  -58771.828125  10378.285156  -48393.542969  309.576752  1727.568359   47.619183  894.933594  -43747.882812  -1313.493164
 1056.000000  9223.563477  -65480.296875  -58667.195312  10287.639648  -48379.554688  306.872864  1787.752930   47.651272  894.330933  -43730.761719  1493.425049
 1057.000000  9113.696289  -65478.292969  -58790.921875  10352.041992  -48438.878906  308.793976  1706.950562   47.658390  894.197327  -43789.390625  -563.898865
 1058.000000  8866.583984  -65163.343750  -58725.820312  10357.035156  -48368.785156  308.942902  1354.664917   47.796715  891.609558  -43705.804688  -1029.723999
 1059.000000  9132.523438  -65266.562500  -58559.445312  10157.080078  -48402.367188  302.978363  1819.895874   47.712254  893.187866  -43747.625000  831.983276
 1060.000000  9083.820312  -65502.226562  -58834.781250  10642.498047  -48192.281250  317.458038  1638.540405   47.688267  893.637146  -43539.878906  108.379898
 1061.000000  9091.851562  -65402.250000  -58742.179688  10370.343750  -48371.835938  309.339874  1653.311523   47.729607  892.863159  -43715.402344   75.681328
 1062.000000  8972.824219  -65210.679688  -58656.750000  10372.078125  -48284.671875  309.391632  1503.175293   47.787804  891.775818  -43622.558594  310.630981
 1063.000000  9392.254883  -65836.765625  -58858.015625  10384.130859  -48473.882812  309.751129  1920.116821   47.829296  891.002136  -43807.722656  802.371826
 1064.000000  8912.037109  -65253.933594  -58774.968750  10439.975586  -48334.992188  311.416931  1468.473755   47.614788  895.016174  -43689.757812  -633.450073
 1065.000000  8987.397461  -65297.234375  -58738.226562  10409.450195  -48328.777344  310.506378  1624.656738   47.566776  895.919556  -43688.226562  335.778290
 1066.000000  8986.738281  -65364.484375  -58809.273438  10531.635742  -48277.636719  314.151093  1484.588867   47.775265  892.009827  -43616.746094  129.142120
 1067.000000  9215.020508  -65407.640625  -58611.328125  10217.854492  -48393.472656  304.791229  1808.137573   47.785702  891.815002  -43731.566406  1415.447144
 1068.000000  9050.041016  -65318.992188  -58695.046875  10295.705078  -48399.343750  307.113464  1623.379883   47.728516  892.883545  -43743.015625  408.492096
 1069.000000  9192.417969  -65345.597656  -58568.390625  10335.105469  -48233.285156  308.288757  1847.900024   47.629887  894.732483  -43586.578125  887.053955
 1070.000000  8850.570312  -65151.320312  -58718.382812  10547.478516  -48170.906250  314.623688  1396.824341   47.763233  892.234558  -43511.191406  1643.683594
 1071.000000  9368.583984  -65665.609375  -58712.304688  10418.969727  -48293.335938  310.790344  1988.796265   47.671722  893.947266  -43642.546875  -1371.865234
 1072.000000  9130.112305  -65452.539062  -58745.617188  10334.404297  -48411.210938  308.267822  1749.614258   47.500828  897.163452  -43777.093750  -727.221741
 1073.000000  9046.787109  -65227.601562  -58596.187500  10418.874023  -48177.312500  310.787506  1673.457031   47.712181  893.189209  -43522.578125  804.044739
 1074.000000  9149.915039  -65540.617188  -58806.437500  10471.950195  -48334.488281  312.370728  1769.810913   47.498875  897.200317  -43700.562500  -1477.785034
 1075.000000  9024.765625  -65518.992188  -58924.968750  10460.897461  -48464.070312  312.041016  1566.504395   47.655277  894.255737  -43814.886719  3082.315430
 1076.000000  8846.851562  -65156.921875  -58731.078125  10402.589844  -48328.488281  310.301788  1466.306030   47.545849  896.313904  -43689.980469  700.390991
 1077.000000  8811.492188  -65145.386719  -58757.570312  10530.996094  -48226.574219  314.132019  1392.987305   47.702713  893.366516  -43572.761719  -1489.732666
 1078.000000  8797.900391  -65050.921875  -58678.875000  10354.275391  -48324.601562  308.860565  1427.156128   47.564362  895.965088  -43684.289062  1659.122559
 1079.000000  9144.085938  -65472.343750  -58755.898438  10355.798828  -48400.101562  308.906006  1628.800171   47.799160  891.563904  -43736.882812  -418.285248
 1080.000000  9103.309570  -65436.347656  -58754.851562  10493.596680  -48261.253906  313.016418  1678.624390   47.722492  892.996216  -43605.511719  3022.188721
 1081.000000  8993.537109  -65127.394531  -58554.921875  10197.082031  -48357.839844  304.171600  1651.053345   47.605465  895.191467  -43713.515625  2919.879395
 1082.000000  9229.299805  -65701.484375  -58896.820312  10484.592773  -48412.226562  312.747833  1720.452026   47.706749  893.290955  -43758.023438  -1665.779297
 1083.000000  9026.504883  -65638.718750  -59044.046875  10578.816406  -48465.230469  315.558472  1445.556152   47.685791  893.683533  -43813.070312  -1479.451782
 1084.000000  9179.249023  -65568.039062  -58813.140625  10393.307617  -48419.832031  310.024872  1790.047363   47.543457  896.359009  -43781.558594  1335.753540
 1085.000000  9096.738281  -65560.195312  -58898.273438  10516.755859  -48381.515625  313.707245  1621.090820   47.644794  894.452515  -43733.355469  -951.620850
 1086.000000  9142.714844  -65606.203125  -58890.585938  10433.937500  -48456.648438  311.236816  1692.887817   47.609722  895.111450  -43811.910156  1679.120483
 1087.000000  9050.425781  -65351.261719  -58729.820312  10422.839844  -48306.980469  310.905792  1650.237183   47.640076  894.541138  -43659.281250  -1023.822205
 1088.000000  9041.083984  -65210.109375  -58609.484375  10373.048828  -48236.437500  309.420563  1694.175293   47.626522  894.795654  -43590.058594  714.330688
 1089.000000  9219.449219  -65417.132812  -58615.039062  10280.390625  -48334.648438  306.656647  1811.922852   47.830219  890.984985  -43668.398438  1105.333008
 1090.000000  9122.648438  -65578.007812  -58876.921875  10425.431641  -48451.492188  310.983093  1704.111328   47.681797  893.758423  -43799.722656  1437.614502
 1091.000000  9004.621094  -65384.945312  -58807.960938  10365.398438  -48442.562500  309.192352  1556.583618   47.726738  892.916809  -43786.406250  -2972.099609
 1092.000000  9004.615234  -65077.718750  -58483.476562  10285.258789  -48198.218750  306.801849  1764.463013   47.593281  895.420654  -43555.082031  3255.956543
 1093.000000  9064.691406  -65185.007812  -58547.843750  10238.279297  -48309.562500  305.400482  1709.977905   47.691765  893.571594  -43656.820312  1827.926270
 1094.000000  9258.912109  -65565.312500  -58736.359375  10476.676758  -48259.683594  312.511719  1861.289551   47.724411  892.960327  -43603.753906  -675.764160
 1095.000000  9118.888672  -65334.730469  -58646.468750  10330.189453  -48316.281250  308.142090  1711.619629   47.669411  893.990601  -43665.718750  -445.747589
 1096.000000  8834.664062  -65133.222656  -58724.789062  10492.167969  -48232.621094  312.973816  1441.065308   47.669331  893.992126  -43582.066406  -1291.209961
 1097.000000  8971.629883  -65329.757812  -58784.148438  10366.687500  -48417.460938  309.230804  1612.259399   47.623856  894.845764  -43771.343750   32.909229
 1098.000000  9132.796875  -65441.968750  -58737.882812  10388.563477  -48349.320312  309.883362  1665.504883   47.778206  891.954956  -43688.144531  1667.844116
 1099.000000  9099.833984  -65298.468750  -58622.492188  10227.351562  -48395.140625  305.074524  1710.765503   47.593349  895.419373  -43752.000000  -696.920105
 1100.000000  8775.367188  -65192.765625  -58839.164062  10440.349609  -48398.812500  311.428101  1314.612183   47.617107  894.972595  -43753.351562  556.224915
 1101.000000  8896.414062  -65441.351562  -58976.851562  10473.692383  -48503.160156  312.422699  1467.312012   47.580799  895.655518  -43861.242188  -2471.941406
 1102.000000  8844.329102  -65053.355469  -58632.492188  10291.918945  -48340.574219  307.000519  1449.636230   47.675503  893.876404  -43689.417969  3134.222656
 1103.000000  8853.389648  -65307.570312  -58871.437500  10629.854492  -48241.582031  317.080902  1327.756958   47.717968  893.080933  -43586.281250  -2923.805420
 1104.000000  9243.289062  -65705.328125  -58885.445312  10526.047852  -48359.398438  313.984406  1865.722656   47.542274  896.381287  -43721.238281  2124.608643
 1105.000000  9042.223633  -65366.964844  -58755.687500  10474.951172  -48280.734375  312.460236  1680.741333   47.608219  895.139709  -43636.140625  -136.270599
 1106.000000  9312.339844  -65421.308594  -58537.718750  10099.021484  -48438.695312  301.246521  2001.678101   47.746052  892.555603  -43780.656250  2357.280029
 1107.000000  8665.291016  -65142.843750  -58903.148438  10501.980469  -48401.167969  313.266510  1218.592163   47.608170  895.140625  -43756.582031  -2221.226318
 1108.000000  9000.557617  -65469.523438  -58898.453125  10476.816406  -48421.636719  312.515869  1477.512573   47.735123  892.759949  -43764.664062  1307.273926
 1109.000000  9144.840820  -65533.328125  -58813.601562  10364.448242  -48449.152344  309.164001  1718.792114   47.676216  893.863037  -43797.925781  -694.158203
 1110.000000  9043.902344  -65409.878906  -58785.820312  10388.902344  -48396.917969  309.893463  1594.127808   47.644402  894.459900  -43748.796875  -2907.462891
 1111.000000  8758.305664  -65302.757812  -58972.031250  10634.690430  -48337.339844  317.225159  1191.855103   47.735432  892.754211  -43680.335938  166.368774
 1112.000000  9119.173828  -65470.179688  -58773.835938  10396.401367  -48377.433594  310.117157  1742.479858   47.659309  894.180115  -43727.855469  1263.152344
 1113.000000  8890.611328  -65503.191406  -59035.921875  10606.363281  -48429.558594  316.380157  1373.494263   47.560635  896.035278  -43789.609375  1031.297852
 1114.000000  8770.119141  -65067.136719  -58719.484375  10419.265625  -48300.218750  310.799194  1360.594238   47.672604  893.930725  -43649.343750  850.007812
 1115.000000  9206.110352  -65626.726562  -58846.390625  10390.759766  -48455.632812  309.948883  1763.014648   47.688530  893.632202  -43803.203125  269.693512
 1116.000000  9071.474609  -65219.597656  -58567.570312  10137.854492  -48429.714844  302.404877  1717.795410   47.669212  893.994324  -43779.171875    5.159523
 1117.000000  8971.959961  -65065.980469  -58520.125000  10238.398438  -48281.726562  305.404053  1642.407593   47.625370  894.817322  -43635.460938  836.704468
 1118.000000  8971.473633  -65225.535156  -58666.640625  10418.238281  -48248.402344  310.768524  1556.840454   47.703407  893.353516  -43594.523438  1729.632446
 1119.000000  8927.367188  -65282.632812  -58771.539062  10429.691406  -48341.847656  311.110168  1514.820801   47.741531  892.640137  -43684.250000  568.942749
 1120.000000  8935.467773  -65328.367188  -58828.140625  10572.152344  -48255.988281  315.359680  1470.852539   47.701389  893.391296  -43602.304688  -999.646912
 1121.000000  9111.444336  -65194.046875  -58503.679688  10320.350586  -48183.328125  307.848602  1810.112671   47.689854  893.607422  -43530.773438  1475.048462
 1122.000000  9015.916016  -65241.625000  -58636.742188  10321.332031  -48315.410156  307.877899  1683.177734   47.510254  896.985474  -43680.375000  1169.796875
 1123.000000  9090.149414  -65515.476562  -58850.304688  10507.984375  -48342.320312  313.445587  1574.888062   47.701000  893.398621  -43688.675781  -1339.630859
 1124.000000  9070.517578  -65311.566406  -58661.453125  10361.415039  -48300.039062  309.073547  1679.526733   47.684956  893.699219  -43647.960938  -466.667023
 1125.000000  9037.750977  -65074.222656  -58470.882812  10313.351562  -48157.531250  307.639832  1740.723755   47.604584  895.208069  -43513.292969  1168.487671
 1126.000000  8993.312500  -64981.585938  -58412.968750  10176.337891  -48236.632812  303.552826  1702.228027   47.717564  893.088501  -43581.375000  611.890076
 1127.000000  9112.462891  -65477.144531  -58787.000000  10419.725586  -48367.273438  310.812897  1634.871460   47.699127  893.433655  -43713.812500  2036.721313
 1128.000000  8792.025391  -65265.355469  -58883.875000  10532.814453  -48351.062500  314.186249  1306.030396   47.641174  894.520508  -43703.253906  -1604.530518
 1129.000000  8912.752930  -65051.531250  -58565.648438  10387.292969  -48178.355469  309.845459  1554.166016   47.771885  892.072937  -43517.796875  2239.274902
 1130.000000  9280.668945  -65609.945312  -58759.906250  10426.651367  -48333.253906  311.019501  1856.257446   47.814804  891.272217  -43668.507812  1621.267212
 1131.000000  9154.010742  -65266.902344  -58534.164062  10329.335938  -48204.828125  308.116638  1844.659790   47.698669  893.442261  -43551.410156  -15.069599
 1132.000000  9126.929688  -65648.835938  -58945.531250  10525.202148  -48420.328125  313.959198  1654.244141   47.619843  894.921204  -43774.601562  -685.762268
 1133.000000  8873.009766  -65481.460938  -59045.757812  10704.998047  -48340.757812  319.322357  1201.422241   47.835018  890.895569  -43674.039062  3114.032227
 1134.000000  9076.382812  -65358.773438  -58706.125000  10304.835938  -48401.289062  307.385834  1702.791870   47.745117  892.573059  -43743.339844  318.906921
 1135.000000  9101.697266  -65663.953125  -58987.046875  10633.877930  -48353.167969  317.200897  1539.290161   47.841530  890.774353  -43685.812500   33.062988
 1136.000000  8860.416016  -65282.343750  -58854.343750  10439.134766  -48415.210938  311.391876  1380.598755   47.632004  894.692688  -43768.296875  -3089.642578
 1137.000000  9289.552734  -65705.929688  -58834.351562  10362.972656  -48471.378906  309.119995  1860.793335   47.569324  895.871582  -43830.582031  2863.609131
 1138.000000  8815.140625  -65257.128906  -58871.812500  10586.533203  -48285.281250  315.788635  1331.390747   47.704266  893.337463  -43631.320312  1204.675171
 1139.000000  9094.927734  -65304.148438  -58627.023438  10323.710938  -48303.312500  307.948853  1764.268555   47.508743  897.013977  -43668.425781  3972.129150
 1140.000000  9032.500000  -65273.132812  -58658.257812  10154.896484  -48503.359375  302.913239  1638.009399   47.640415  894.534729  -43855.625000  552.421936
 1141.000000  9023.254883  -65435.136719  -58839.312500  10476.641602  -48362.671875  312.510651  1515.293823   47.638317  894.574158  -43715.144531  697.751526
 1142.000000  9194.632812  -65653.531250  -58882.875000  10478.472656  -48404.402344  312.565277  1805.594116   47.629200  894.745361  -43757.761719  -1120.215454
 1143.000000  9021.183594  -65572.468750  -58980.843750  10645.601562  -48335.242188  317.550629  1457.105347   47.723186  892.983276  -43679.433594  2751.268066
 1144.000000  8897.947266  -65276.246094  -58783.945312  10634.955078  -48148.992188  317.233032  1411.803589   47.743912  892.595642  -43491.160156  1369.324707
 1145.000000  8871.503906  -65323.195312  -58864.960938  10436.359375  -48428.601562  311.309082  1352.391479   47.814190  891.283691  -43763.914062  -703.401245
 1146.000000  9085.517578  -65434.585938  -58760.859375  10386.080078  -48374.781250  309.809265  1618.290161   47.714691  893.142273  -43719.800781  1288.391357
 1147.000000  8930.234375  -65197.277344  -58693.054688  10321.380859  -48371.671875  307.879333  1594.271362   47.617306  894.968872  -43726.191406  719.671448
 1148.000000  9102.451172  -65449.574219  -58778.351562  10371.516602  -48406.835938  309.374847  1643.652466   47.771263  892.084534  -43746.335938  969.974609
 1149.000000  9216.124023  -65608.109375  -58811.531250  10338.344727  -48473.187500  308.385376  1803.909058   47.656639  894.230225  -43823.871094  1010.569397
 1150.000000  9126.318359  -65234.421875  -58538.625000  10174.631836  -48363.992188  303.501923  1742.349976   47.691887  893.569336  -43711.238281  527.437500
 1151.000000  8978.580078  -65251.605469  -58695.101562  10457.257812  -48237.843750  311.932465  1549.265015   47.747406  892.530273  -43579.671875  -1069.180908
 1152.000000  9000.658203  -65029.023438  -58452.218750  10185.158203  -48267.062500  303.815918  1745.367798   47.585861  895.560242  -43624.652344  1418.127441
 1153.000000  8994.184570  -65150.992188  -58581.304688  10321.218750  -48260.085938  307.874512  1668.342773   47.622322  894.874573  -43614.117188  -1740.961304
 1154.000000  8913.494141  -65211.171875  -58725.531250  10452.917969  -48272.613281  311.803009  1559.760742   47.633656  894.661682  -43625.539062  263.051178
 1155.000000  8998.575195  -65377.484375  -58799.601562  10471.130859  -48328.468750  312.346283  1555.294312   47.568329  895.890320  -43687.765625  -1011.893982
 1156.000000  9242.439453  -65416.246094  -58592.359375  10256.447266  -48335.914062  305.942413  1961.701050   47.634720  894.641663  -43688.734375  1409.443970
 1157.000000  9168.659180  -65401.824219  -58652.859375  10284.804688  -48368.054688  306.788300  1806.500122   47.640827  894.526978  -43720.281250  -844.802429
 1158.000000  8873.725586  -65004.292969  -58552.523438  10234.794922  -48317.726562  305.296539  1550.867554   47.628967  894.749756  -43671.109375  117.608597
 1159.000000  8911.074219  -65278.664062  -58790.359375  10399.353516  -48391.007812  310.205200  1485.763062   47.628471  894.759033  -43744.437500  1310.860352
 1160.000000  9123.746094  -65317.558594  -58624.445312  10120.682617  -48503.761719  301.892670  1734.176147   47.676422  893.859131  -43852.515625  -2227.504883
 1161.000000  8831.431641  -65317.359375  -58915.781250  10564.454102  -48351.328125  315.130035  1325.632324   47.765305  892.195862  -43691.410156  1211.307983
 1162.000000  9119.869141  -65510.003906  -58809.156250  10367.830078  -48441.328125  309.264893  1659.077759   47.664623  894.080444  -43791.234375  -867.866516
 1163.000000  8994.730469  -65376.929688  -58811.507812  10390.976562  -48420.531250  309.955322  1493.127319   47.849407  890.627686  -43752.410156  3451.127197
 1164.000000  9095.185547  -65502.484375  -58827.585938  10442.457031  -48385.128906  311.490967  1628.254517   47.734230  892.776672  -43728.242188  1257.768555
 1165.000000  9088.612305  -65317.699219  -58658.593750  10227.371094  -48431.222656  305.075104  1770.691895   47.547928  896.274719  -43792.511719  221.325317
 1166.000000  8920.532227  -65227.156250  -58720.562500  10352.203125  -48368.359375  308.798767  1489.795288   47.542660  896.374023  -43730.164062  676.600220
 1167.000000  9021.242188  -65345.367188  -58752.687500  10400.221680  -48352.464844  310.231110  1602.552856   47.601044  895.274597  -43708.574219  -104.633453
 1168.000000  9120.006836  -65745.710938  -59049.218750  10660.054688  -48389.164062  317.981750  1613.246460   47.590504  895.472900  -43746.300781  2637.546631
 1169.000000  9129.629883  -65181.632812  -58463.039062  10296.547852  -48166.492188  307.138611  1856.914917   47.602882  895.240051  -43522.421875  -67.175392
 1170.000000  9111.026367  -65260.492188  -58576.773438  10471.195312  -48105.578125  312.348206  1802.356934   47.603127  895.235474  -43461.484375  -2299.719482
 1171.000000  8866.222656  -65072.882812  -58635.640625  10291.236328  -48344.406250  306.980164  1592.883423   47.463318  897.872498  -43713.949219   29.442055
 1172.000000  9095.369141  -65364.511719  -58669.062500  10377.164062  -48291.898438  309.543335  1731.506714   47.616756  894.979187  -43646.472656  1635.547729
 1173.000000  9053.316406  -65282.460938  -58655.500000  10439.538086  -48215.960938  311.403900  1695.458008   47.521484  896.773499  -43579.828125  1777.989868
 1174.000000  9073.967773  -65321.898438  -58667.070312  10392.689453  -48274.382812  310.006439  1603.833130   47.725163  892.946289  -43618.382812  3433.937256
 1175.000000  8813.476562  -65094.964844  -58701.953125  10448.857422  -48253.093750  311.681885  1461.149292   47.503216  897.118347  -43618.746094  2033.029785
 1176.000000  9332.264648  -65355.062500  -58452.242188  10137.471680  -48314.769531  302.393463  2117.594482   47.539261  896.438110  -43676.906250  -44.833797
 1177.000000  8826.077148  -64901.679688  -58491.468750  10351.866211  -48139.601562  308.788696  1596.897461   47.417980  898.730957  -43513.570312  -349.019897
 1178.000000  8850.213867  -65181.859375  -58760.250000  10525.685547  -48234.562500  313.973602  1467.083496   47.616356  894.986694  -43589.175781  792.620605
 1179.000000  8942.709961  -65337.707031  -58819.750000  10591.640625  -48228.109375  315.941010  1501.676147   47.657448  894.215027  -43578.714844  1192.768677
 1180.000000  8979.766602  -65212.386719  -58643.710938  10440.130859  -48203.578125  311.421570  1597.892212   47.674129  893.902161  -43552.554688  1208.181152
 1181.000000  8899.736328  -64997.898438  -58523.039062  10362.466797  -48160.570312  309.104919  1539.975464   47.750431  892.473755  -43502.105469  -1379.826172
 1182.000000  9191.362305  -65422.984375  -58650.156250  10352.111328  -48298.046875  308.796021  1800.545044   47.706619  893.293335  -43643.855469  2082.009033
 1183.000000  8846.255859  -64864.671875  -58440.625000  10208.210938  -48232.414062  304.503571  1644.251343   47.546726  896.297363  -43593.820312  1207.566895
 1184.000000  9107.541016  -65281.863281  -58598.414062  10346.507812  -48251.906250  308.628876  1732.012695   47.643780  894.471558  -43603.843750  -2323.608643
 1185.000000  8966.489258  -65292.839844  -58759.562500  10471.859375  -48287.703125  312.368011  1551.125854   47.515717  896.882324  -43652.136719  721.957153
 1186.000000  9278.292969  -65466.351562  -58614.382812  10335.251953  -48279.132812  308.293121  1951.386841   47.633835  894.658325  -43632.042969  2979.509277
 1187.000000  9045.226562  -65250.437500  -58620.328125  10313.958984  -48306.367188  307.657959  1705.171997   47.572609  895.809753  -43665.250000   22.679123
 1188.000000  8918.319336  -65175.449219  -58681.968750  10354.012695  -48327.957031  308.852722  1509.744995   47.744015  892.593689  -43670.117188  671.761292
 1189.000000  8886.753906  -64990.257812  -58527.875000  10365.505859  -48162.367188  309.195557  1594.609985   47.522385  896.756470  -43526.148438   -1.800020
 1190.000000  8977.361328  -65290.804688  -58741.578125  10486.516602  -48255.062500  312.805237  1612.110840   47.657543  894.213257  -43605.656250  -224.096283
 1191.000000  8832.434570  -65087.414062  -58674.609375  10459.269531  -48215.339844  311.992462  1395.734009   47.697510  893.463989  -43562.035156  1408.252808
 1192.000000  8866.159180  -64967.906250  -58526.023438  10250.750000  -48275.273438  305.772491  1584.097046   47.622414  894.872864  -43629.296875  -161.652527
 1193.000000  8905.897461  -65148.902344  -58660.265625  10419.685547  -48240.578125  310.811707  1548.172241   47.658726  894.191040  -43591.058594  236.328812
 1194.000000  8982.539062  -65195.988281  -58641.257812  10482.972656  -48158.285156  312.699524  1620.906372   47.684261  893.712219  -43506.273438  -81.062202
 1195.000000  8905.719727  -65135.058594  -58655.039062  10447.811523  -48207.226562  311.650696  1557.197876   47.554489  896.151062  -43567.875000  -816.984680
 1196.000000  9027.908203  -65166.703125  -58551.687500  10311.742188  -48239.945312  307.591827  1657.472656   47.652672  894.304688  -43591.015625  -10.464782
 1197.000000  8923.251953  -64979.746094  -58479.781250  10267.063477  -48212.718750  306.259094  1709.594727   47.518398  896.831726  -43576.890625  1429.474976
 1198.000000  8789.100586  -64950.871094  -58584.843750  10383.926758  -48200.917969  309.745056  1386.599121   47.568306  895.890747  -43560.218750  2526.661865
 1199.000000  8988.130859  -65088.367188  -58517.539062  10343.099609  -48174.437500  308.527191  1646.428589   47.572376  895.814148  -43533.343750  1468.493164
 1200.000000  9102.853516  -65242.906250  -58563.773438  10235.365234  -48328.406250  305.313568  1827.076050   47.428951  898.523071  -43701.304688  -879.293884
 1201.000000  8913.289062  -64948.136719  -58462.367188  10215.698242  -48246.667969  304.726898  1592.016602   47.600155  895.291321  -43602.863281  2325.345703
 1202.000000  8886.652344  -65149.843750  -58688.421875  10459.433594  -48228.988281  311.997375  1547.667358   47.572113  895.819092  -43587.917969  1448.995972
 1203.000000  8893.707031  -65134.242188  -58668.171875  10280.998047  -48387.171875  306.674744  1435.271851   47.717514  893.089417  -43731.917969  -749.445557
 1204.000000  9015.047852  -65250.039062  -58658.945312  10422.364258  -48236.582031  310.891632  1584.542358   47.760021  892.294556  -43577.179688  1450.147949
 1205.000000  9032.361328  -65149.460938  -58526.257812  10280.500000  -48245.757812  306.659912  1710.420532   47.646507  894.420349  -43597.429688  2026.894165
 1206.000000  9039.434570  -65158.500000  -58540.289062  10279.141602  -48261.148438  306.619385  1714.057007   47.587475  895.529907  -43618.578125  3431.083984
 1207.000000  8765.956055  -65211.015625  -58864.070312  10650.688477  -48213.382812  317.702362  1319.005493   47.665260  894.068481  -43563.226562   94.952599
 1208.000000  8811.298828  -65149.992188  -58755.765625  10415.324219  -48340.441406  310.681610  1378.324585   47.644711  894.454102  -43692.289062  2194.205078
 1209.000000  8869.392578  -65290.960938  -58854.132812  10557.500977  -48296.632812  314.922638  1429.559570   47.668926  893.999695  -43646.117188    1.982896
 1210.000000  8758.629883  -65102.628906  -58776.273438  10438.308594  -48337.964844  311.367218  1305.181152   47.511532  896.961304  -43702.804688  1934.412598
 1211.000000  8770.522461  -65223.007812  -58876.367188  10569.998047  -48306.367188  315.295410  1244.445435   47.630978  894.711975  -43659.554688  1666.531860
 1212.000000  9002.237305  -65239.312500  -58663.179688  10482.599609  -48180.578125  312.688385  1538.949585   47.622284  894.875305  -43534.613281  447.396179
 1213.000000  9011.634766  -65352.906250  -58768.515625  10460.085938  -48308.429688  312.016815  1522.512329   47.721588  893.013184  -43652.777344  2091.022949
 1214.000000  9086.743164  -65188.386719  -58515.093750  10185.061523  -48330.031250  303.813049  1782.398560   47.593395  895.418518  -43686.886719  -1921.828369
 1215.000000  9182.251953  -65381.953125  -58627.664062  10281.528320  -48346.136719  306.690582  1831.148926   47.564068  895.970581  -43705.851562  1872.872681
 1216.000000  9163.040039  -65218.851562  -58489.421875  10307.475586  -48181.945312  307.464569  1833.053711   47.769520  892.117126  -43521.617188  2412.110352
 1217.000000  8895.369141  -65095.167969  -58612.960938  10418.793945  -48194.167969  310.785095  1473.798340   47.674957  893.886597  -43543.066406  -264.677277
 1218.000000  8895.118164  -65090.914062  -58615.476562  10257.688477  -48357.789062  305.979462  1567.737183   47.558865  896.068604  -43718.011719  1711.993408
 1219.000000  8789.591797  -64955.343750  -58585.664062  10415.742188  -48169.921875  310.694092  1508.877930   47.554665  896.147766  -43530.554688  603.818848
 1220.000000  9153.870117  -65430.410156  -58694.812500  10366.458008  -48328.355469  309.223969  1812.836792   47.596054  895.368469  -43684.949219  597.200684
 1221.000000  8805.203125  -65076.441406  -58688.218750  10452.329102  -48235.890625  311.785431  1488.736450   47.523476  896.735901  -43599.566406  -1105.586548
 1222.000000  9043.674805  -65424.757812  -58812.187500  10514.909180  -48297.277344  313.652161  1687.210938   47.601933  895.257935  -43653.296875  2821.523193
 1223.000000  9049.010742  -65286.460938  -58659.070312  10367.719727  -48291.351562  309.261597  1722.361206   47.606594  895.170227  -43646.917969  -1066.678223
 1224.000000  9123.289062  -65341.746094  -58643.406250  10338.878906  -48304.527344  308.401306  1793.802124   47.552731  896.184204  -43665.347656  1290.103760
 1225.000000  8903.908203  -64938.734375  -58451.265625  10166.591797  -48284.671875  303.262115  1652.211060   47.526470  896.679382  -43648.054688  -1163.319092
 1226.000000  9019.380859  -65425.425781  -58828.898438  10612.215820  -48216.683594  316.554749  1595.892212   47.559879  896.049500  -43576.808594  -516.271301
 1227.000000  9140.849609  -65500.695312  -58777.867188  10512.083984  -48265.781250  313.567871  1708.208374   47.514877  896.898193  -43630.296875  680.505127
 1228.000000  8951.853516  -65162.246094  -58630.031250  10358.075195  -48271.957031  308.973907  1604.536499   47.577145  895.724365  -43630.394531  720.909302
 1229.000000  9189.803711  -65394.531250  -58629.031250  10422.968750  -48206.062500  310.909637  1816.939453   47.596043  895.368713  -43562.656250  -1053.269897
 1230.000000  9040.960938  -65172.820312  -58557.617188  10260.299805  -48297.316406  306.057343  1643.317505   47.731415  892.829346  -43640.703125  2635.788818
 1231.000000  8864.978516  -65117.742188  -58683.046875  10374.318359  -48308.726562  309.458435  1419.040039   47.640049  894.541626  -43661.027344  1257.363892
 1232.000000  9063.771484  -65227.687500  -58584.554688  10315.519531  -48269.035156  307.704498  1741.155273   47.638618  894.568481  -43621.476562  1852.076660
 1233.000000  9049.095703  -65135.308594  -58509.484375  10390.466797  -48119.015625  309.940125  1719.784058   47.677948  893.830566  -43467.621094  -26.785387
 1234.000000  8942.134766  -65191.687500  -58678.945312  10344.399414  -48334.546875  308.565979  1517.917358   47.589882  895.484619  -43691.742188  832.099487
 1235.000000  9027.737305  -65168.605469  -58570.125000  10251.366211  -48318.757812  305.790863  1731.679321   47.518764  896.824768  -43682.890625  675.226746
 1236.000000  8739.933594  -65013.183594  -58698.656250  10493.244141  -48205.414062  313.005890  1377.362305   47.531452  896.585388  -43568.312500  914.375244
 1237.000000  9008.430664  -65337.542969  -58749.789062  10355.761719  -48394.027344  308.904907  1602.980469   47.690784  893.589966  -43741.378906  -259.941132
 1238.000000  9074.012695  -65361.796875  -58711.062500  10465.996094  -48245.066406  312.193115  1709.854858   47.425907  898.580750  -43618.261719  -774.862915
 1239.000000  8793.107422  -64836.238281  -58460.835938  10240.059570  -48220.777344  305.453583  1551.596558   47.580753  895.656433  -43578.863281  151.131271
 1240.000000  9159.243164  -65332.207031  -58602.695312  10210.869141  -48391.828125  304.582855  1862.867188   47.502861  897.125061  -43757.515625  -40.492905
 1241.000000  8606.826172  -64802.398438  -58618.640625  10445.966797  -48172.671875  311.595642  1188.620117   47.723961  892.968750  -43516.789062  -1180.906860
 1242.000000  8999.713867  -65417.582031  -58847.820312  10508.866211  -48338.953125  313.471893  1544.941772   47.638187  894.576599  -43691.437500  -616.908142
 1243.000000  8891.273438  -65169.031250  -58695.554688  10416.224609  -48279.328125  310.708466  1472.522827   47.712742  893.178711  -43624.539062  -1387.225708
 1244.000000  8873.294922  -65276.726562  -58831.851562  10574.033203  -48257.820312  315.415771  1423.010376   47.598812  895.316589  -43614.144531  -324.109436
 1245.000000  8925.531250  -65167.539062  -58658.554688  10590.534180  -48068.019531  315.907990  1500.291382   47.630913  894.713196  -43421.214844  905.498962
 1246.000000  8989.864258  -64824.191406  -58263.210938  10150.830078  -48112.382812  302.791931  1821.221680   47.595722  895.374695  -43469.007812  1752.855347
 1247.000000  8730.681641  -64877.894531  -58552.304688  10522.321289  -48029.984375  313.873260  1399.287109   47.574028  895.783020  -43388.726562  1585.381226
 1248.000000  8944.641602  -64941.125000  -58423.906250  10282.025391  -48141.882812  306.705414  1728.847656   47.542713  896.373047  -43503.679688  3228.905029
 1249.000000  8988.419922  -65329.539062  -58761.804688  10495.214844  -48266.589844  313.064697  1620.670898   47.508369  897.021057  -43631.738281   17.301214
 1250.000000  9051.314453  -65589.445312  -58956.585938  10794.353516  -48162.234375  321.987793  1604.611206   47.558224  896.080688  -43522.519531  1209.838501
 1251.000000  9236.597656  -65498.089844  -58686.578125  10452.330078  -48234.250000  311.785461  1907.351074   47.564430  895.963745  -43593.929688  -225.585373
 1252.000000  8972.357422  -65454.007812  -58902.382812  10723.951172  -48178.429688  319.887726  1516.620605   47.617462  894.965942  -43532.937500  -146.523056
 1253.000000  9028.419922  -65202.304688  -58591.187500  10251.617188  -48339.570312  305.798340  1713.130859   47.593441  895.417664  -43696.417969  1013.742493
 1254.000000  9059.385742  -65403.714844  -58772.171875  10474.307617  -48297.863281  312.441040  1682.861938   47.637089  894.597229  -43650.453125  1474.743652
 1255.000000  8842.893555  -64953.906250  -58535.046875  10337.564453  -48197.484375  308.362091  1470.750000   47.639793  894.546387  -43549.812500  2861.815186
 1256.000000  8827.058594  -64993.105469  -58571.375000  10412.357422  -48159.015625  310.593109  1553.839233   47.484158  897.478394  -43526.527344  -1202.844727
 1257.000000  8745.367188  -64973.984375  -58655.906250  10538.148438  -48117.757812  314.345367  1302.367310   47.674469  893.895752  -43466.703125  131.653442
 1258.000000  8959.983398  -64894.500000  -58357.843750  10273.712891  -48084.132812  306.457458  1657.138794   47.676105  893.865112  -43432.917969  863.100891
 1259.000000  8936.103516  -65207.351562  -58694.304688  10540.673828  -48153.632812  314.420685  1584.007324   47.505234  897.080261  -43519.085938  -355.090851
 1260.000000  8796.752930  -64885.406250  -58509.156250  10364.937500  -48144.218750  309.178619  1483.190796   47.563362  895.983887  -43504.003906  273.814270
 1261.000000  8865.499023  -65023.414062  -58578.296875  10424.984375  -48153.312500  310.969757  1577.560425   47.495590  897.262390  -43519.707031  704.632874
 1262.000000  9256.905273  -65209.628906  -58380.617188  10230.260742  -48150.355469  305.161285  2108.822266   47.508358  897.021240  -43515.503906  1828.525024
 1263.000000  8779.269531  -64881.667969  -58521.898438  10439.277344  -48082.621094  311.396118  1522.764648   47.469788  897.750122  -43451.535156  -750.784180
 1264.000000  8852.701172  -65071.960938  -58641.390625  10526.181641  -48115.210938  313.988403  1506.925293   47.521873  896.766113  -43479.042969  469.279022
 1265.000000  9021.675781  -65200.222656  -58601.398438  10362.042969  -48239.355469  309.092255  1752.155884   47.521091  896.780884  -43603.261719  -1717.935791
 1266.000000  8747.655273  -64838.437500  -58507.375000  10444.874023  -48062.500000  311.563049  1469.802368   47.570656  895.846497  -43421.570312  666.408691
 1267.000000  9035.482422  -65065.734375  -58443.273438  10330.494141  -48112.781250  308.151184  1890.394897   47.435356  898.401733  -43485.054688  1284.874390
 1268.000000  8815.808594  -65083.453125  -58689.632812  10674.939453  -48014.695312  318.425751  1456.766724   47.581276  895.646545  -43372.730469  -1515.577515
 1269.000000  8990.058594  -65083.101562  -58519.609375  10356.331055  -48163.277344  308.921875  1615.009155   47.529415  896.623840  -43526.371094  -124.114616
 1270.000000  8986.583984  -65041.867188  -58477.898438  10430.832031  -48047.066406  311.144196  1739.236450   47.571728  895.826355  -43406.035156  1255.905396
 1271.000000  9054.653320  -65094.613281  -58449.515625  10296.860352  -48152.656250  307.147919  1775.186157   47.639946  894.543579  -43504.968750  -992.709839
 1272.000000  8935.892578  -64962.648438  -58452.593750  10274.501953  -48178.093750  306.480988  1759.091431   47.500931  897.161499  -43543.968750  2592.853027
 1273.000000  8730.557617  -64805.039062  -58493.726562  10457.013672  -48036.710938  311.925171  1506.509155   47.450008  898.124329  -43407.554688  -1003.918457
 1274.000000  8834.920898  -64963.835938  -58552.937500  10472.125977  -48080.812500  312.376007  1593.229126   47.540493  896.414917  -43442.828125  -471.451447
 1275.000000  8897.223633  -65123.050781  -58659.523438  10427.123047  -48232.398438  311.033569  1604.097778   47.645866  894.432373  -43584.132812  115.023476
 1276.000000  8935.249023  -65199.410156  -58677.578125  10426.018555  -48251.558594  311.000610  1507.199829   47.620178  894.914917  -43605.800781  -2794.989990
 1277.000000  9008.479492  -65004.003906  -58404.851562  10337.566406  -48067.285156  308.362152  1804.857788   47.496407  897.246948  -43433.601562  357.880890
 1278.000000  8846.248047  -64749.199219  -58323.007812  10274.333984  -48048.671875  306.475983  1612.356079   47.578880  895.691650  -43406.941406  282.181122
 1279.000000  8877.802734  -64769.460938  -58299.890625  10164.783203  -48135.109375  303.208160  1667.585938   47.528469  896.641663  -43498.296875   40.488682
 1280.000000  8822.303711  -64868.046875  -58462.414062  10324.102539  -48138.312500  307.960541  1521.059570   47.577980  895.708618  -43496.671875  2472.564209
 1281.000000  8971.924805  -64988.789062  -58433.765625  10331.809570  -48101.957031  308.190399  1732.560547   47.625160  894.821289  -43455.710938  318.948029
 1282.000000  8582.163086  -64913.671875  -58755.156250  10633.465820  -48121.691406  317.188629  1246.664917   47.552544  896.187744  -43482.531250  2093.824951
 1283.000000  8712.753906  -64851.660156  -58560.765625  10442.749023  -48118.015625  311.499664  1423.367310   47.532635  896.563110  -43480.796875  466.820953
 1284.000000  8979.177734  -65125.406250  -58570.523438  10303.908203  -48266.617188  307.358154  1617.314453   47.706375  893.297913  -43612.449219  669.254639
 1285.000000  8845.220703  -64957.816406  -58538.320312  10284.555664  -48253.765625  306.780884  1529.775757   47.596581  895.358582  -43610.308594  923.547974
 1286.000000  9060.918945  -65171.281250  -58525.296875  10427.249023  -48098.046875  311.037323  1695.926270   47.662796  894.114685  -43448.128906  1490.728882
 1287.000000  8908.801758  -65133.375000  -58649.460938  10382.408203  -48267.054688  309.699738  1626.091187   47.505329  897.078430  -43632.500000  1267.510864
 1288.000000  8945.324219  -65173.765625  -58655.632812  10577.047852  -48078.585938  315.505707  1673.419556   47.488144  897.403076  -43445.707031  -276.723114
 1289.000000  8777.805664  -64874.621094  -58504.062500  10334.068359  -48169.992188  308.257812  1455.712280   47.647060  894.409973  -43521.609375  2060.919922
 1290.000000  8958.573242  -65351.218750  -58820.445312  10556.256836  -48264.187500  314.885529  1533.228516   47.650162  894.351746  -43615.503906  716.569153
 1291.000000  8799.289062  -64955.882812  -58573.632812  10350.480469  -48223.152344  308.747375  1522.436523   47.586857  895.541504  -43580.644531  1729.772705
 1292.000000  8821.958984  -65165.503906  -58761.164062  10591.566406  -48169.597656  315.938782  1457.789185   47.661953  894.130493  -43519.761719  1677.222656
 1293.000000  8980.101562  -65130.195312  -58559.968750  10384.633789  -48175.335938  309.766144  1688.613281   47.568363  895.889709  -43534.632812  1577.858032
 1294.000000  9163.787109  -65338.765625  -58603.531250  10315.002930  -48288.527344  307.689087  1826.523804   47.582790  895.618042  -43646.414062  1238.037354
 1295.000000  8972.913086  -65279.878906  -58733.398438  10409.862305  -48323.535156  310.518677  1600.530151   47.603935  895.220215  -43679.359375  -775.341919
 1296.000000  8754.407227  -65050.890625  -58718.437500  10521.612305  -48196.824219  313.852112  1337.674316   47.556240  896.118103  -43557.304688  -226.052292
 1297.000000  9125.875000  -65220.457031  -58519.507812  10334.304688  -48185.203125  308.264862  1808.046387   47.552891  896.181213  -43546.007812  740.474487
 1298.000000  8914.575195  -65049.136719  -58546.281250  10295.574219  -48250.707031  307.109558  1653.975952   47.500423  897.171082  -43616.632812  -654.158813
 1299.000000  8955.648438  -65096.726562  -58566.273438  10365.984375  -48200.289062  309.209839  1538.669312   47.589958  895.483154  -43557.476562  1848.561646
 1300.000000  8832.167969  -65113.500000  -58696.773438  10433.706055  -48263.066406  311.229919  1510.345703   47.463825  897.862854  -43632.562500  -1378.888428
 1301.000000  8802.886719  -64902.539062  -58518.359375  10451.753906  -48066.605469  311.768280  1513.255859   47.550720  896.222107  -43427.621094  -459.331482
 1302.000000  9095.868164  -65288.261719  -58608.601562  10432.364258  -48176.238281  311.189911  1757.353516   47.568111  895.894409  -43535.558594  -316.019104
 1303.000000  8747.205078  -64988.804688  -58653.554688  10457.784180  -48195.769531  311.948151  1430.283569   47.491829  897.333435  -43562.531250  -663.434021
 1304.000000  8916.791016  -65310.039062  -58820.937500  10459.626953  -48361.312500  312.003143  1484.357422   47.474094  897.668640  -43729.804688  -188.663086
 1305.000000  9159.061523  -65366.664062  -58636.132812  10290.396484  -48345.734375  306.955109  1814.826782   47.580021  895.670166  -43703.894531  1388.023804
 1306.000000  9086.789062  -65137.398438  -58471.578125  10430.771484  -48040.804688  311.142395  1826.407593   47.633598  894.662781  -43393.734375  1235.338379
 1307.000000  8990.557617  -65176.804688  -58590.734375  10404.758789  -48185.976562  310.366455  1676.704590   47.674084  893.903015  -43534.957031  2811.441406
 1308.000000  8978.163086  -65228.187500  -58668.843750  10531.958984  -48136.882812  314.160736  1602.843384   47.673264  893.918396  -43485.945312  -1336.261230
 1309.000000  9000.152344  -65302.773438  -58727.859375  10491.376953  -48236.484375  312.950226  1614.402710   47.575737  895.750854  -43595.062500  -590.927185
 1310.000000  8724.743164  -64790.492188  -58485.179688  10303.523438  -48181.656250  307.346649  1425.163208   47.484192  897.477783  -43549.164062  -3179.720215
 1311.000000  8877.273438  -65218.738281  -58759.328125  10651.270508  -48108.058594  317.719757  1552.109741   47.431980  898.465698  -43480.660156  2914.199219
 1312.000000  8916.033203  -65189.613281  -58696.218750  10491.952148  -48204.265625  312.967377  1500.646118   47.534153  896.534485  -43566.898438  -1501.877075
 1313.000000  8937.374023  -64970.703125  -58453.281250  10250.079102  -48203.203125  305.752472  1597.352173   47.645584  894.437683  -43554.964844  2606.031006
 1314.000000  8944.518555  -65133.531250  -58608.687500  10463.725586  -48144.960938  312.125397  1557.142212   47.694038  893.528992  -43491.996094  2614.003906
 1315.000000  8948.101562  -65228.687500  -58704.523438  10471.789062  -48232.734375  312.365906  1603.055298   47.554947  896.142456  -43593.339844  335.371887
 1316.000000  9306.538086  -65600.281250  -58718.843750  10519.372070  -48199.472656  313.785278  1949.498657   47.634201  894.651428  -43552.343750  2019.136475
 1317.000000  8795.774414  -65221.945312  -58845.773438  10540.400391  -48305.375000  314.412537  1334.515625   47.702656  893.367615  -43651.570312  297.039642
 1318.000000  9265.210938  -65289.492188  -58442.843750  10339.262695  -48103.582031  308.412750  1950.764038   47.822773  891.123718  -43438.058594  -203.792221
 1319.000000  9024.252930  -65132.867188  -58531.265625  10258.935547  -48272.328125  306.016663  1755.697754   47.545635  896.317932  -43633.839844  -660.986877
 1320.000000  8936.530273  -64997.578125  -58483.921875  10348.954102  -48134.968750  308.701843  1603.045776   47.645267  894.443665  -43486.761719  1424.170776
 1321.000000  8980.019531  -65159.589844  -58604.359375  10306.642578  -48297.718750  307.439728  1662.357544   47.499241  897.193420  -43663.757812  496.156219
 1322.000000  9256.811523  -65293.000000  -58451.421875  10190.843750  -48260.578125  303.985535  2006.604858   47.624218  894.838989  -43614.425781  -1150.743774
 1323.000000  8865.558594  -64898.921875  -58462.593750  10336.742188  -48125.851562  308.337555  1556.179565   47.582977  895.614563  -43483.722656  1071.534790
 1324.000000  9061.083984  -65302.750000  -58662.617188  10467.433594  -48195.183594  312.235992  1723.833496   47.619110  894.934937  -43549.527344  257.421143
 1325.000000  8677.310547  -64785.109375  -58516.414062  10309.483398  -48206.929688  307.524445  1388.357788   47.632153  894.689941  -43560.003906  -1713.019653
 1326.000000  9064.375000  -65356.914062  -58714.523438  10544.658203  -48169.867188  314.539551  1795.414185   47.493462  897.302612  -43536.468750  3132.298096
 1327.000000  8889.257812  -65022.992188  -58552.398438  10356.851562  -48195.546875  308.937408  1565.841187   47.615803  894.997131  -43550.214844  178.195190
 1328.000000  8976.062500  -64944.726562  -58383.937500  10232.564453  -48151.375000  305.230011  1796.197632   47.514099  896.912842  -43515.964844  4419.733398
 1329.000000  9068.624023  -65185.644531  -58534.695312  10376.757812  -48157.937500  309.531189  1723.999146   47.600372  895.287231  -43514.109375  -3039.643555
 1330.000000  8980.730469  -65054.789062  -58500.750000  10353.219727  -48147.531250  308.829071  1657.381836   47.571415  895.832214  -43506.531250  2653.186523
 1331.000000  9062.190430  -65137.781250  -58494.640625  10228.416016  -48266.226562  305.106262  1849.492065   47.491978  897.330627  -43632.976562  359.212311
 1332.000000  8932.846680  -64962.484375  -58456.195312  10344.384766  -48111.812500  308.565552  1659.972290   47.546135  896.308533  -43473.277344  413.518463
 1333.000000  8891.118164  -64949.574219  -58477.476562  10253.085938  -48224.390625  305.842163  1614.126831   47.591072  895.462219  -43581.468750  -1117.503784
 1334.000000  8923.467773  -65311.417969  -58812.789062  10474.796875  -48337.992188  312.455627  1515.302246   47.550770  896.221191  -43699.003906  164.278397
 1335.000000  8948.560547  -65257.667969  -58730.562500  10419.188477  -48311.375000  310.796875  1519.608521   47.597218  895.346619  -43667.855469  526.692383
 1336.000000  8896.757812  -65166.351562  -58687.656250  10350.528320  -48337.128906  308.748810  1472.167847   47.612221  895.064453  -43692.144531  269.692932
 1337.000000  8897.435547  -65135.449219  -58660.070312  10499.031250  -48161.039062  313.178528  1491.547241   47.719143  893.058899  -43505.625000  2530.794189
 1338.000000  8875.181641  -65082.593750  -58633.960938  10444.681641  -48189.281250  311.557312  1579.978516   47.510120  896.987976  -43554.257812  -2168.360107
 1339.000000  9084.349609  -65302.191406  -58636.421875  10447.816406  -48188.605469  311.650818  1747.775879   47.565762  895.938721  -43548.156250  -185.700790
 1340.000000  8931.921875  -65236.937500  -58736.687500  10411.528320  -48325.160156  310.568390  1507.747559   47.689884  893.606812  -43672.601562  1382.517212
 1341.000000  9109.489258  -65483.601562  -58791.382812  10465.431641  -48325.953125  312.176270  1778.041870   47.479683  897.562988  -43693.898438  -655.471863
 1342.000000  8643.965820  -64694.566406  -58473.257812  10274.708984  -48198.546875  306.487152  1364.000122   47.546001  896.311035  -43560.023438  1602.618896
 1343.000000  8899.896484  -65184.269531  -58713.773438  10543.394531  -48170.378906  314.501862  1510.912109   47.643223  894.481995  -43522.371094  -376.605438
 1344.000000  9060.746094  -65061.207031  -58421.156250  10324.675781  -48096.480469  307.977631  1755.874146   47.710354  893.223450  -43441.921875  -276.665283
 1345.000000  8871.778320  -64988.835938  -58536.351562  10319.704102  -48216.648438  307.829346  1525.892212   47.659489  894.176758  -43567.054688  491.589355
 1346.000000  9118.048828  -65122.656250  -58427.671875  10350.505859  -48077.164062  308.748138  1872.312012   47.576218  895.741760  -43435.695312  -562.700989
 1347.000000  8757.851562  -64723.824219  -58379.390625  10328.910156  -48050.480469  308.103943  1619.757324   47.561527  896.018433  -43410.445312  3223.211426
 1348.000000  8714.388672  -64878.007812  -58588.289062  10517.982422  -48070.304688  313.743835  1392.259766   47.664604  894.080750  -43420.210938  1617.760742
 1349.000000  8764.250000  -65041.484375  -58696.000000  10495.862305  -48200.136719  313.084015  1351.894531   47.628910  894.750793  -43553.523438  795.799561
 1350.000000  8938.544922  -64817.562500  -58303.093750  10200.427734  -48102.664062  304.271393  1655.724121   47.695930  893.493530  -43449.515625  1517.541138
 1351.000000  8828.980469  -64967.031250  -58565.445312  10426.208008  -48139.238281  311.006256  1368.615234   47.727131  892.909424  -43483.046875  1485.976440
 1352.000000  9025.469727  -65156.371094  -58555.234375  10455.750000  -48099.484375  311.887482  1757.676880   47.506622  897.054016  -43464.804688  495.954254
 1353.000000  8495.195312  -64566.972656  -58496.226562  10415.554688  -48080.671875  310.688507  1156.713989   47.657532  894.213440  -43431.269531  -1226.888916
 1354.000000  8878.078125  -64956.121094  -58496.820312  10437.659180  -48059.160156  311.347839  1603.158569   47.590183  895.478943  -43416.328125  -322.445129
 1355.000000  8960.165039  -64838.632812  -58299.453125  10376.670898  -47922.781250  309.528595  1850.247559   47.446400  898.192627  -43293.976562  -885.455566
 1356.000000  9056.387695  -65014.765625  -58370.648438  10165.095703  -48205.554688  303.217468  1823.196655   47.518494  896.829895  -43569.714844  1007.506409
 1357.000000  8745.776367  -64873.257812  -58538.968750  10455.824219  -48083.144531  311.889709  1434.879028   47.531708  896.580566  -43446.015625  -152.466904
 1358.000000  8996.956055  -65172.050781  -58597.992188  10390.123047  -48207.867188  309.929871  1670.169922   47.450916  898.107117  -43578.621094  2778.883789
 1359.000000  9063.638672  -65180.277344  -58534.718750  10401.262695  -48133.457031  310.262177  1836.069214   47.378609  899.477783  -43511.265625  3947.853027
 1360.000000  9166.688477  -65344.507812  -58600.789062  10277.103516  -48323.687500  306.558594  1824.238159   47.597172  895.347473  -43680.171875  -507.724335
 1361.000000  8833.640625  -64893.605469  -58480.640625  10298.988281  -48181.652344  307.211395  1495.359741   47.642250  894.500305  -43533.738281  -1135.888062
 1362.000000  8688.834961  -64747.199219  -58470.718750  10450.173828  -48020.546875  311.721161  1404.880249   47.549061  896.253357  -43381.726562  144.952347
 1363.000000  8932.049805  -64859.109375  -58346.468750  10284.923828  -48061.546875  306.791870  1785.046021   47.469959  897.746826  -43430.441406   58.119114
 1364.000000  8755.777344  -64992.648438  -58659.210938  10618.566406  -48040.644531  316.744171  1495.671509   47.382671  899.400696  -43418.054688  2028.516113
 1365.000000  8908.461914  -65061.648438  -58574.632812  10475.926758  -48098.707031  312.489349  1605.591919   47.509598  896.997864  -43463.734375  403.917603
 1366.000000  8883.598633  -65174.054688  -58712.039062  10597.473633  -48114.566406  316.114990  1576.590820   47.387253  899.313721  -43491.531250  5185.500977
 1367.000000  8848.700195  -64917.015625  -58485.367188  10506.886719  -47978.480469  313.412842  1596.003906   47.549774  896.239929  -43339.589844  110.429039
 1368.000000  8977.107422  -64994.886719  -58435.390625  10456.093750  -47979.296875  311.897736  1756.508179   47.472031  897.707703  -43347.992188  2483.532227
 1369.000000  8734.080078  -65038.101562  -58732.343750  10608.372070  -48123.972656  316.440094  1298.752808   47.685989  893.679810  -43471.792969  -971.504150
 1370.000000  9020.332031  -65025.843750  -58422.531250  10233.366211  -48189.164062  305.253937  1804.508301   47.544968  896.330566  -43550.742188  -1214.535645
 1371.000000  8973.529297  -65204.035156  -58654.953125  10407.979492  -48246.972656  310.462524  1650.901001   47.567360  895.908569  -43606.367188  -1570.672974
 1372.000000  8909.386719  -65235.363281  -58755.648438  10509.714844  -48245.933594  313.497223  1528.965454   47.522949  896.745850  -43609.660156  -1294.875854
 1373.000000  9137.755859  -65349.707031  -58629.070312  10362.265625  -48266.804688  309.098907  1763.209961   47.730133  892.853271  -43610.320312  167.543121
 1374.000000  8681.931641  -64939.300781  -58682.257812  10565.128906  -48117.128906  315.150177  1311.448730   47.523136  896.742310  -43480.835938  -542.802307
 1375.000000  8765.929688  -64978.289062  -58624.570312  10504.550781  -48120.019531  313.343170  1409.588379   47.573936  895.784729  -43478.773438  2240.843506
 1376.000000  9242.827148  -65265.617188  -58440.906250  10219.749023  -48221.156250  304.847748  1945.096313   47.619568  894.926331  -43575.457031  -154.089478
 1377.000000  8732.604492  -64904.230469  -58594.953125  10388.427734  -48206.523438  309.879303  1374.136597   47.613415  895.041992  -43561.421875  971.662292
 1378.000000  8760.237305  -65038.507812  -58702.726562  10416.796875  -48285.929688  310.725525  1366.638794   47.597584  895.339722  -43642.375000  3360.138428
 1379.000000  9242.552734  -65316.742188  -58488.632812  10492.707031  -47995.925781  312.989868  1946.107056   47.557175  896.100464  -43356.312500  -541.151733
 1380.000000  8599.756836  -64463.335938  -58291.195312  10310.283203  -47980.914062  307.548309  1348.518677   47.708641  893.255493  -43326.523438  2337.777344
 1381.000000  9030.783203  -64990.968750  -58394.257812  10287.365234  -48106.890625  306.864685  1699.967163   47.721439  893.015930  -43451.253906  -1743.234863
 1382.000000  9018.013672  -65058.273438  -58447.601562  10454.394531  -47993.207031  311.847046  1767.560547   47.633911  894.656860  -43346.109375  1857.875732
 1383.000000  8850.410156  -64786.894531  -58354.625000  10403.179688  -47951.445312  310.319305  1624.560181   47.672398  893.934631  -43300.593750  -80.149879
 1384.000000  8816.017578  -64791.636719  -58389.929688  10314.627930  -48075.300781  307.677917  1543.177124   47.605503  895.190735  -43430.972656  1081.360474
 1385.000000  9042.471680  -65159.816406  -58533.109375  10386.900391  -48146.210938  309.833740  1826.443970   47.523289  896.739441  -43509.906250  1961.564697
 1386.000000  8771.755859  -64736.113281  -58378.773438  10209.640625  -48169.132812  304.546204  1585.080933   47.520405  896.793823  -43533.109375  1619.697144
 1387.000000  8958.443359  -64880.929688  -58331.890625  10269.737305  -48062.152344  306.338837  1693.257324   47.758938  892.314758  -43402.855469  -402.606964
 1388.000000  8870.069336  -64999.769531  -58560.296875  10285.566406  -48274.730469  306.811035  1528.867065   47.642284  894.499634  -43626.816406  -161.614380
 1389.000000  8649.452148  -64860.953125  -58630.015625  10410.261719  -48219.753906  310.530609  1255.968506   47.596062  895.368347  -43576.347656  795.821838
 1390.000000  8776.066406  -64980.964844  -58631.687500  10299.496094  -48332.191406  307.226532  1397.557983   47.613659  895.037415  -43687.070312  2721.725586
 1391.000000  9005.436523  -65203.269531  -58602.679688  10479.326172  -48123.351562  312.590729  1658.302612   47.692451  893.558716  -43470.542969  -201.744125
 1392.000000  8969.023438  -65151.230469  -58599.929688  10368.499023  -48231.429688  309.284851  1645.786133   47.506199  897.062012  -43596.789062   99.090195
 1393.000000  8857.421875  -65049.015625  -58618.218750  10400.857422  -48217.359375  310.250061  1461.181152   47.647240  894.406616  -43568.960938  2933.177002
 1394.000000  8900.748047  -64924.519531  -58447.453125  10369.152344  -48078.300781  309.304321  1608.509277   47.543045  896.366760  -43440.066406  -326.581299
 1395.000000  8847.956055  -65049.359375  -58623.265625  10510.979492  -48112.285156  313.534943  1482.666626   47.682434  893.746460  -43460.453125  988.945740
 1396.000000  8994.982422  -64785.015625  -58203.703125  10139.837891  -48063.867188  302.464050  1823.447754   47.567669  895.902771  -43423.230469  1536.133789
 1397.000000  8865.070312  -64908.718750  -58456.476562  10385.246094  -48071.230469  309.784393  1504.162476   47.606461  895.172729  -43426.808594  160.339966
 1398.000000  9049.879883  -65148.230469  -58519.328125  10397.975586  -48121.351562  310.164124  1707.329468   47.655308  894.255188  -43472.164062  1157.795410
 1399.000000  9088.471680  -65208.656250  -58533.031250  10330.197266  -48202.835938  308.142334  1683.354858   47.777130  891.975037  -43541.765625  1381.055054
 1400.000000  8977.281250  -65197.453125  -58645.781250  10376.582031  -48269.199219  309.525970  1593.710571   47.738743  892.692261  -43611.875000  1177.787720
 1401.000000  8918.616211  -65508.031250  -59013.929688  10660.791016  -48353.140625  318.003693  1365.881226   47.725407  892.941711  -43697.117188  3119.506348
 1402.000000  9150.027344  -65352.128906  -58626.390625  10399.363281  -48227.027344  310.205505  1761.951294   47.660309  894.161377  -43577.351562  1505.250610
 1403.000000  9026.317383  -65295.707031  -58694.320312  10506.114258  -48188.207031  313.389801  1758.958618   47.418243  898.725952  -43562.148438  -384.008453
 1404.000000  8935.955078  -65169.425781  -58654.273438  10463.839844  -48190.433594  312.128784  1457.639526   47.784374  891.839783  -43528.656250  3110.367432
 1405.000000  9028.186523  -65155.882812  -58556.992188  10349.976562  -48207.015625  308.732330  1677.229492   47.500496  897.169739  -43572.933594  -146.924652
 1406.000000  8755.365234  -64800.035156  -58460.664062  10176.040039  -48284.625000  303.543976  1468.762695   47.588409  895.512329  -43641.964844  1773.631226
 1407.000000  8705.881836  -64849.406250  -58547.679688  10504.276367  -48043.402344  313.334991  1345.051636   47.693146  893.545715  -43390.523438  -2712.554688
 1408.000000  8944.191406  -64995.496094  -58467.460938  10316.894531  -48150.566406  307.745514  1597.383179   47.613564  895.039185  -43505.453125  640.154724
 1409.000000  8920.505859  -65171.914062  -58675.812500  10608.347656  -48067.464844  316.439362  1530.361694   47.618187  894.952332  -43421.898438  1483.080444
 1410.000000  8930.175781  -65035.406250  -58517.429688  10379.791016  -48137.640625  309.621674  1601.123657   47.654610  894.268311  -43488.523438  -428.346680
 1411.000000  8869.822266  -65114.109375  -58667.078125  10403.707031  -48263.371094  310.335083  1481.210083   47.579372  895.682373  -43621.593750  1748.135620
 1412.000000  8806.806641  -64960.746094  -58580.945312  10394.391602  -48186.554688  310.057190  1532.588013   47.507355  897.040161  -43551.804688  -2326.010254
 1413.000000  8786.155273  -65090.417969  -58717.265625  10629.292969  -48087.972656  317.064148  1358.262207   47.590126  895.479980  -43445.144531  -57.699203
 1414.000000  8856.120117  -64943.031250  -58506.976562  10353.478516  -48153.500000  308.836792  1545.626343   47.656639  894.230225  -43504.183594  3667.673096
 1415.000000  8859.094727  -65080.824219  -58647.093750  10373.826172  -48273.265625  309.443756  1536.455200   47.599602  895.301758  -43629.515625  1513.093750
 1416.000000  8661.020508  -64943.335938  -58702.664062  10556.982422  -48145.679688  314.907166  1293.399048   47.550121  896.233398  -43506.753906  702.593506
 1417.000000  8948.332031  -65089.515625  -58562.523438  10365.906250  -48196.617188  309.207520  1638.216431   47.662853  894.113647  -43546.695312  3195.942871
 1418.000000  8952.199219  -65000.320312  -58471.984375  10369.638672  -48102.343750  309.318848  1664.439087   47.559040  896.065308  -43462.546875  4019.381836
 1419.000000  8803.341797  -64723.765625  -58332.875000  10227.059570  -48105.816406  305.065826  1548.514526   47.546997  896.292297  -43467.195312  1453.386108
 1420.000000  8856.708008  -64812.523438  -58376.640625  10361.405273  -48015.234375  309.073212  1634.541016   47.606358  895.174683  -43370.824219  -126.195442
 1421.000000  8900.846680  -65105.562500  -58633.992188  10525.517578  -48108.476562  313.968597  1587.369629   47.598118  895.329651  -43464.871094  2188.319824
 1422.000000  8908.742188  -65170.101562  -58678.843750  10484.979492  -48193.863281  312.759369  1579.387329   47.526760  896.673950  -43557.218750  -534.671753
 1423.000000  8812.897461  -64948.613281  -58554.695312  10456.273438  -48098.421875  311.903107  1484.831909   47.607231  895.158264  -43453.925781  1009.954590
 1424.000000  9084.368164  -65241.250000  -58577.171875  10208.454102  -48368.718750  304.510834  1794.301147   47.379620  899.458618  -43746.429688  -1629.898193
 1425.000000  9067.377930  -65199.421875  -58553.710938  10218.643555  -48335.066406  304.814758  1714.689331   47.555229  896.137146  -43695.644531  1825.179443
 1426.000000  8865.294922  -65034.957031  -58584.890625  10415.521484  -48169.367188  310.687500  1454.990234   47.660633  894.155273  -43519.660156  -1343.627808
 1427.000000  8798.147461  -65010.621094  -58625.875000  10503.587891  -48122.289062  313.314453  1420.397583   47.661236  894.143982  -43472.523438  -635.034668
 1428.000000  8824.738281  -64838.437500  -58437.898438  10299.150391  -48138.750000  307.216217  1544.929321   47.590538  895.472229  -43495.882812  833.722351
 1429.000000  9017.745117  -65205.093750  -58611.890625  10330.864258  -48281.027344  308.162231  1769.358276   47.521328  896.776428  -43644.910156  395.593262
 1430.000000  8861.247070  -64936.312500  -58493.898438  10313.077148  -48180.820312  307.631653  1621.484497   47.525288  896.701721  -43544.320312  -49.343472
 1431.000000  8896.164062  -65176.375000  -58710.414062  10474.325195  -48236.089844  312.441559  1487.335083   47.634033  894.654602  -43588.980469  -396.288513
 1432.000000  8767.894531  -65090.398438  -58733.000000  10618.105469  -48114.894531  316.730438  1394.364746   47.571484  895.830933  -43473.886719  3075.158447
 1433.000000  9224.806641  -65420.335938  -58611.343750  10408.904297  -48202.437500  310.490112  1813.070801   47.685085  893.696777  -43550.347656  -800.987366
 1434.000000  8990.155273  -64899.539062  -58328.359375  10207.916016  -48120.445312  304.494781  1736.885620   47.571522  895.830200  -43479.433594  2726.360596
 1435.000000  9241.230469  -65350.250000  -58524.414062  10368.324219  -48156.089844  309.279633  1980.010864   47.562103  896.007629  -43515.996094  -882.702393
 1436.000000  8975.282227  -64901.218750  -58343.898438  10196.612305  -48147.285156  304.157593  1753.607422   47.614845  895.015137  -43502.046875  1621.869751
 1437.000000  8858.291016  -64874.945312  -58444.531250  10372.820312  -48071.710938  309.413757  1580.084595   47.733711  892.786377  -43414.875000  2900.863525
 1438.000000  9040.473633  -65111.410156  -58491.226562  10306.210938  -48185.015625  307.426849  1787.954102   47.579308  895.683594  -43543.242188  1232.613770
 1439.000000  8885.622070  -65082.093750  -58618.429688  10364.113281  -48254.316406  309.154022  1537.345581   47.650341  894.348389  -43605.613281  -1492.599731
 1440.000000  9091.765625  -65378.386719  -58701.218750  10548.289062  -48152.929688  314.647858  1683.591431   47.681152  893.770508  -43501.222656  1887.894043
 1441.000000  8984.083008  -65284.355469  -58725.039062  10543.018555  -48182.019531  314.490631  1645.797485   47.638664  894.567627  -43534.457031  425.934967
 1442.000000  8829.369141  -64904.890625  -58500.320312  10395.094727  -48105.226562  310.078186  1559.951660   47.524780  896.711304  -43468.773438  -541.498413
 1443.000000  8890.682617  -65044.074219  -58573.007812  10322.357422  -48250.648438  307.908478  1549.311157   47.635979  894.618042  -43603.347656  -862.685181
 1444.000000  8911.610352  -65061.441406  -58563.429688  10346.281250  -48217.148438  308.622101  1611.482422   47.647720  894.397583  -43568.703125  -417.866028
 1445.000000  8795.404297  -65004.980469  -58627.531250  10455.857422  -48171.671875  311.890686  1497.210083   47.536388  896.492310  -43534.085938  -2357.974609
 1446.000000  9128.034180  -65291.144531  -58580.914062  10345.822266  -48235.093750  308.608429  1831.020996   47.604443  895.210693  -43590.871094  751.109863
 1447.000000  8771.246094  -64722.128906  -58371.554688  10254.546875  -48117.007812  305.885712  1478.209595   47.682312  893.748718  -43465.187500  1001.688843
 1448.000000  8960.074219  -65207.468750  -58659.734375  10260.234375  -48399.500000  306.055389  1588.320923   47.666447  894.046204  -43749.226562  1488.789307
 1449.000000  8893.999023  -65050.183594  -58574.328125  10364.314453  -48210.015625  309.160034  1562.159546   47.627014  894.786438  -43563.589844  409.830658
 1450.000000  9058.976562  -65191.316406  -58559.890625  10345.380859  -48214.507812  308.595245  1740.906860   47.606819  895.166016  -43570.050781  1242.246460
 1451.000000  8906.964844  -65311.250000  -58825.789062  10591.517578  -48234.273438  315.937317  1440.874512   47.703072  893.359802  -43580.425781  2348.452393
 1452.000000  9079.333008  -65355.789062  -58690.671875  10344.198242  -48346.472656  308.559967  1694.856934   47.639099  894.559448  -43698.867188  1642.962891
 1453.000000  9080.324219  -65514.898438  -58859.703125  10599.117188  -48260.585938  316.164032  1715.617310   47.491455  897.340515  -43627.382812  -1066.546509
 1454.000000  9245.589844  -65498.328125  -58679.617188  10298.441406  -48381.175781  307.195068  1847.488281   47.536690  896.486633  -43743.562500  -1035.411377
 1455.000000  8920.500977  -65383.031250  -58885.062500  10619.808594  -48265.253906  316.781219  1496.127930   47.568142  895.893860  -43624.570312  3068.650146
 1456.000000  8840.265625  -65206.250000  -58793.375000  10490.142578  -48303.234375  312.913391  1505.470703   47.606369  895.174500  -43658.820312  892.718628
 1457.000000  8931.879883  -65199.515625  -58677.765625  10396.919922  -48280.843750  310.132629  1529.711304   47.675182  893.882385  -43629.718750   79.201996
 1458.000000  8835.294922  -65189.007812  -58781.945312  10519.313477  -48262.632812  313.783539  1405.193237   47.584717  895.581787  -43620.332031  1001.167725
 1459.000000  9178.048828  -65444.250000  -58692.812500  10410.733398  -48282.078125  310.544678  1699.856812   47.795189  891.638000  -43619.246094  4257.759277
 1460.000000  9032.494141  -65357.015625  -58733.921875  10461.445312  -48272.476562  312.057373  1711.113403   47.563377  895.983582  -43632.257812  3801.656006
 1461.000000  8842.836914  -65086.609375  -58674.812500  10411.790039  -48263.023438  310.576202  1544.547974   47.551899  896.199890  -43623.925781  -2023.294922
 1462.000000  8951.534180  -65314.078125  -58794.406250  10490.877930  -48303.527344  312.935333  1605.984009   47.560818  896.031799  -43663.558594  308.713806
 1463.000000  8982.975586  -65063.968750  -58505.609375  10293.695312  -48211.914062  307.053497  1661.943970   47.715206  893.132629  -43556.882812  -553.220032
 1464.000000  8910.140625  -65336.222656  -58847.546875  10583.683594  -48263.863281  315.703644  1460.743286   47.627209  894.782776  -43617.417969  2394.197021
 1465.000000  9120.678711  -65444.722656  -58745.406250  10446.930664  -48298.476562  311.624420  1715.934570   47.778263  891.953857  -43637.296875  1801.120117
 1466.000000  8927.100586  -65149.730469  -58648.109375  10415.537109  -48232.570312  310.687958  1633.973267   47.528843  896.634644  -43595.722656  3674.764648
 1467.000000  9065.416992  -65243.253906  -58602.539062  10270.763672  -48331.773438  306.369476  1724.231323   47.575039  895.763977  -43690.417969  1719.497681
 1468.000000  9119.800781  -65247.542969  -58539.703125  10316.852539  -48222.851562  307.744263  1895.122070   47.545918  896.312622  -43584.335938  -2699.501709
 1469.000000  9078.541016  -65254.082031  -58600.781250  10462.154297  -48138.625000  312.078522  1724.058105   47.506268  897.060730  -43503.976562  1458.645874
 1470.000000  9091.461914  -65310.859375  -58635.140625  10279.980469  -48355.160156  306.644409  1706.980835   47.687965  893.642761  -43702.789062  1567.749146
 1471.000000  8958.621094  -64920.230469  -58378.609375  10125.549805  -48253.058594  302.037842  1730.867065   47.576111  895.743774  -43611.597656  -1157.044922
 1472.000000  8997.695312  -64987.566406  -58419.625000  10197.759766  -48221.867188  304.191833  1743.072632   47.646324  894.423828  -43573.558594  -2341.977539
 1473.000000  9062.315430  -65283.070312  -58638.789062  10220.740234  -48418.046875  304.877319  1658.085449   47.571163  895.836975  -43777.070312  121.174660
 1474.000000  9009.916016  -65504.976562  -58919.828125  10548.753906  -48371.074219  314.661713  1612.525513   47.496952  897.236633  -43737.335938  -1178.338745
 1475.000000  8990.220703  -65543.421875  -58975.898438  10637.680664  -48338.218750  317.314331  1383.715210   47.885147  889.962952  -43666.609375  528.480164
 1476.000000  9057.544922  -65217.964844  -58580.843750  10446.669922  -48134.171875  311.616638  1732.116211   47.597809  895.335449  -43490.593750  2068.955566
 1477.000000  8976.019531  -65189.242188  -58635.765625  10415.912109  -48219.851562  310.699158  1618.308960   47.655060  894.259827  -43570.687500  -1022.757629
 1478.000000  8943.323242  -65163.816406  -58649.671875  10411.806641  -48237.867188  310.576691  1635.389038   47.566326  895.928040  -43597.363281   59.760399
 1479.000000  8978.432617  -65283.929688  -58733.125000  10375.062500  -48358.062500  309.480621  1588.410767   47.596184  895.366028  -43714.644531  -560.095703
 1480.000000  8973.818359  -65499.375000  -58949.507812  10631.375000  -48318.132812  317.126251  1521.945923   47.613293  895.044312  -43673.046875  -1858.349121
 1481.000000  9119.064453  -65289.769531  -58593.539062  10328.759766  -48264.781250  308.099457  1779.413086   47.580780  895.655884  -43622.867188  2353.920654
 1482.000000  8892.990234  -65252.976562  -58781.226562  10519.821289  -48261.406250  313.798676  1570.861938   47.628075  894.766541  -43614.875000  -80.216187
 1483.000000  9179.007812  -65520.054688  -58767.703125  10484.216797  -48283.484375  312.736633  1725.398560   47.717129  893.096619  -43628.265625  -28.616892
 1484.000000  9045.742188  -65321.460938  -58699.445312  10286.752930  -48412.691406  306.846436  1606.813843   47.677223  893.844116  -43761.367188  -688.407043
 1485.000000  9195.015625  -65601.937500  -58835.585938  10585.906250  -48249.679688  315.769958  1748.718750   47.733250  892.794983  -43592.890625  285.424469
 1486.000000  9107.224609  -65431.265625  -58748.882812  10509.115234  -48239.765625  313.479340  1709.495117   47.708961  893.249512  -43585.343750  417.398132
 1487.000000  9064.154297  -65242.742188  -58596.710938  10244.802734  -48351.906250  305.595062  1783.867554   47.608463  895.135071  -43707.289062  1884.226440
 1488.000000  9038.432617  -65344.906250  -58727.421875  10368.976562  -48358.445312  309.299103  1615.680664   47.586563  895.547058  -43715.964844  1303.334351
 1489.000000  8992.114258  -65551.492188  -58984.445312  10602.628906  -48381.816406  316.268768  1537.006836   47.485920  897.445129  -43749.156250  -864.576111
 1490.000000  9036.093750  -65097.976562  -58476.843750  10215.357422  -48261.484375  304.716736  1813.661987   47.552910  896.180847  -43622.289062  1231.060791
 1491.000000  9209.424805  -65357.039062  -58578.195312  10349.591797  -48228.601562  308.720856  1952.754883   47.620396  894.910828  -43582.820312  1807.482056
 1492.000000  8865.457031  -65039.152344  -58599.859375  10336.656250  -48263.203125  308.334991  1569.507202   47.492844  897.314270  -43629.867188  1653.152832
 1493.000000  9039.776367  -65337.085938  -58712.273438  10551.618164  -48160.656250  314.747162  1611.559937   47.717609  893.087646  -43505.390625  -219.674667
 1494.000000  9179.998047  -65662.781250  -58914.484375  10542.997070  -48371.488281  314.489990  1720.438843   47.525139  896.704529  -43735.000000  685.246765
 1495.000000  8759.227539  -64835.578125  -58493.906250  10379.763672  -48114.140625  309.620850  1475.579956   47.579830  895.673767  -43472.316406  -1659.747314
 1496.000000  8940.515625  -65177.875000  -58671.781250  10389.833984  -48281.945312  309.921265  1561.137085   47.590961  895.464294  -43639.035156  170.988083
 1497.000000  9166.132812  -65161.757812  -58419.468750  10152.287109  -48267.179688  302.835388  1945.959839   47.588490  895.510803  -43624.511719  545.775085
 1498.000000  8864.898438  -64922.667969  -58481.914062  10253.693359  -48228.218750  305.860291  1548.520508   47.723454  892.978271  -43572.382812  -383.721436
 1499.000000  9021.424805  -65216.484375  -58620.750000  10237.738281  -48383.011719  305.384338  1587.201050   47.777302  891.971802  -43721.921875  1206.727905
 1500.000000  9076.308594  -65259.683594  -58595.687500  10205.396484  -48390.289062  304.419617  1730.109375   47.634804  894.640137  -43743.101562  797.401978
 1501.000000  9201.609375  -65473.023438  -58689.117188  10168.000000  -48521.117188  303.304108  1901.836426   47.576900  895.728943  -43879.578125  -273.028137
 1502.000000  9136.224609  -65430.023438  -58714.546875  10216.794922  -48497.750000  304.759613  1774.373047   47.569614  895.866150  -43856.921875  528.353088
 1503.000000  9105.474609  -65178.187500  -58502.414062  10178.099609  -48324.312500  303.605377  1837.122192   47.636993  894.598999  -43676.914062  2111.401611
 1504.000000  8983.416016  -65155.281250  -58590.023438  10399.951172  -48190.070312  310.223053  1634.281616   47.683140  893.733215  -43538.167969  1937.872925
 1505.000000  9132.395508  -65453.800781  -58749.046875  10499.410156  -48249.636719  313.189819  1699.872070   47.682659  893.742249  -43597.781250   -1.935722
 1506.000000  9014.707031  -65400.164062  -58814.406250  10576.844727  -48237.562500  315.499664  1596.099243   47.585964  895.558350  -43595.140625  -1209.528687
 1507.000000  8851.375977  -65105.394531  -58670.718750  10382.218750  -48288.500000  309.694092  1502.103516   47.670837  893.963867  -43637.796875  -124.276108
 1508.000000  9282.492188  -65435.921875  -58568.710938  10165.764648  -48402.945312  303.237427  1954.890015   47.678249  893.824890  -43751.519531  -923.527039
 1509.000000  8985.751953  -65442.015625  -58879.984375  10535.548828  -48344.437500  314.267822  1460.740234   47.779034  891.939453  -43683.179688  -1441.607544
 1510.000000  9174.145508  -65276.300781  -58513.085938  10169.806641  -48343.281250  303.358002  1781.500366   47.771286  892.084106  -43682.781250  337.174805
 1511.000000  9235.005859  -65444.871094  -58633.218750  10330.484375  -48302.734375  308.150909  1849.414917   47.704971  893.324219  -43648.703125  1054.711670
 1512.000000  8988.974609  -65261.714844  -58700.289062  10528.327148  -48171.960938  314.052399  1615.550171   47.673058  893.922241  -43521.042969  260.462646
 1513.000000  9143.488281  -65738.945312  -59021.734375  10571.630859  -48450.101562  315.344116  1540.782227   47.718399  893.072815  -43794.761719  1508.611084
 1514.000000  8981.798828  -65541.976562  -58979.875000  10652.734375  -48327.140625  317.763397  1380.674438   47.751125  892.460754  -43668.605469  971.664612
 1515.000000  8921.972656  -65113.882812  -58614.125000  10360.773438  -48253.351562  309.054413  1618.428101   47.597076  895.349243  -43609.847656  1770.786865
 1516.000000  9029.475586  -65385.718750  -58786.851562  10561.923828  -48224.929688  315.054565  1632.908325   47.650070  894.353516  -43576.253906  -1591.946289
 1517.000000  9106.488281  -65309.550781  -58622.171875  10488.291016  -48133.882812  312.858154  1794.516602   47.514843  896.898804  -43498.398438  3318.487549
 1518.000000  8967.652344  -65064.242188  -58521.640625  10317.636719  -48204.003906  307.767670  1615.259644   47.633385  894.666748  -43556.957031  -34.065025
 1519.000000  8845.333984  -65240.007812  -58823.460938  10549.875000  -48273.585938  314.695160  1409.180542   47.663891  894.094177  -43623.562500  -695.084473
 1520.000000  8716.613281  -65014.007812  -58716.578125  10468.880859  -48247.695312  312.279175  1382.077515   47.627445  894.778320  -43601.226562  -425.476746
 1521.000000  8787.996094  -64983.398438  -58618.132812  10504.557617  -48113.574219  313.343384  1446.473511   47.578716  895.694763  -43471.859375  -232.332718
 1522.000000  9223.221680  -65533.378906  -58732.500000  10446.240234  -48286.257812  311.603821  1828.337280   47.759747  892.299683  -43626.882812  -1435.042114
 1523.000000  9110.085938  -65523.941406  -58834.000000  10483.950195  -48350.050781  312.728668  1717.855469   47.584614  895.583740  -43707.761719  -1534.474731
 1524.000000  8942.708984  -65166.937500  -58644.250000  10351.026367  -48293.222656  308.763641  1685.310181   47.420090  898.690979  -43666.984375  526.883911
 1525.000000  8839.516602  -65209.285156  -58792.546875  10472.610352  -48319.937500  312.390411  1479.541626   47.596439  895.361206  -43676.492188  -128.883011
 1526.000000  8885.648438  -65005.890625  -58546.500000  10236.286133  -48310.214844  305.341034  1646.684204   47.539928  896.425537  -43672.285156  2535.520264
 1527.000000  9013.365234  -65296.105469  -58703.960938  10466.054688  -48237.906250  312.194855  1648.841797   47.649052  894.372620  -43589.332031  -674.044800
 1528.000000  9071.169922  -65202.785156  -58553.679688  10289.551758  -48264.128906  306.929901  1765.877441   47.607700  895.149414  -43619.585938  3170.566406
 1529.000000  9143.531250  -65319.593750  -58598.421875  10303.742188  -48294.679688  307.353210  1786.145874   47.646080  894.428406  -43646.394531  202.767807
 1530.000000  8717.529297  -65092.484375  -58796.218750  10571.678711  -48224.539062  315.345551  1299.680054   47.554016  896.159973  -43585.234375  2084.800537
 1531.000000  8999.185547  -65377.714844  -58804.984375  10438.179688  -48366.804688  311.363373  1687.344238   47.461189  897.912720  -43736.554688  -442.709686
 1532.000000  8729.411133  -64842.914062  -58537.953125  10331.349609  -48206.601562  308.176697  1437.600220   47.636745  894.603638  -43559.226562  961.034851
 1533.000000  8814.753906  -65070.308594  -58675.554688  10507.927734  -48167.625000  313.443909  1422.426758   47.643272  894.481079  -43519.613281  1998.092163
 1534.000000  8882.848633  -65266.648438  -58785.898438  10586.231445  -48199.667969  315.779663  1447.011108   47.664398  894.084656  -43549.593750  -433.748657
 1535.000000  8949.601562  -65226.886719  -58701.921875  10341.246094  -48360.675781  308.471924  1599.998047   47.553558  896.168640  -43721.414062  2740.992188
 1536.000000  8978.390625  -65190.992188  -58637.039062  10236.262695  -48400.777344  305.340332  1630.918579   47.589939  895.483521  -43757.968750  698.973267
 1537.000000  8983.359375  -65239.718750  -58663.992188  10333.889648  -48330.101562  308.252472  1575.500977   47.710945  893.212341  -43675.488281  691.978821
 1538.000000  9220.981445  -65446.105469  -58655.992188  10396.062500  -48259.929688  310.107056  1763.264648   47.789303  891.747803  -43597.671875  2170.177246
 1539.000000  9172.743164  -65539.554688  -58789.023438  10510.165039  -48278.859375  313.510651  1719.674805   47.690994  893.586060  -43626.191406  -1874.657104
 1540.000000  8910.595703  -65324.589844  -58839.687500  10598.100586  -48241.585938  316.133698  1391.174438   47.677055  893.847290  -43590.277344  2005.553955
 1541.000000  8978.787109  -65248.078125  -58688.132812  10345.466797  -48342.664062  308.597809  1547.620117   47.748638  892.507263  -43684.371094   41.675522
 1542.000000  9065.971680  -65137.343750  -58490.000000  10232.597656  -48257.402344  305.231018  1820.130493   47.635620  894.624756  -43610.136719  -1852.219238
 1543.000000  8938.585938  -65104.089844  -58585.187500  10428.276367  -48156.910156  311.067963  1587.572144   47.631382  894.704407  -43510.058594   95.792519
 1544.000000  9129.166016  -65366.234375  -58659.937500  10385.567383  -48274.371094  309.793976  1653.781860   47.784035  891.846130  -43612.625000  2167.248779
 1545.000000  9280.941406  -65571.398438  -58713.742188  10426.899414  -48286.843750  311.026886  1827.891602   47.724640  892.956055  -43630.894531  1194.958374
 1546.000000  8800.424805  -64780.226562  -58404.023438  10369.801758  -48034.222656  309.323700  1520.742188   47.659790  894.171082  -43384.597656  4454.483398
 1547.000000  9139.072266  -65483.851562  -58772.679688  10463.006836  -48309.671875  312.103943  1717.553223   47.690674  893.592041  -43657.035156  -1117.603760
 1548.000000  9119.248047  -65508.031250  -58818.898438  10392.825195  -48426.074219  310.010468  1737.836304   47.586189  895.554077  -43783.632812  794.959961
 1549.000000  9131.848633  -65512.332031  -58809.226562  10510.681641  -48298.546875  313.526062  1753.980469   47.542931  896.368958  -43660.324219  2211.557129
 1550.000000  8867.052734  -65320.667969  -58866.843750  10487.807617  -48379.035156  312.843750  1476.515503   47.522030  896.763184  -43742.851562  -597.298584
 1551.000000  8914.651367  -65046.519531  -58552.015625  10387.633789  -48164.382812  309.855621  1695.645386   47.513893  896.916748  -43528.992188  2959.157715
 1552.000000  8936.136719  -64949.562500  -58431.140625  10176.581055  -48254.558594  303.560059  1685.882812   47.501278  897.154968  -43620.398438  1250.960083
 1553.000000  8877.029297  -64886.328125  -58432.203125  10249.750000  -48182.453125  305.742645  1645.028931   47.539684  896.430176  -43544.546875  2400.232422
 1554.000000  8813.555664  -64658.281250  -58258.929688  10335.571289  -47923.359375  308.302643  1655.494629   47.465572  897.829834  -43292.683594  1294.063599
 1555.000000  9018.983398  -65263.289062  -58652.414062  10543.753906  -48108.660156  314.512573  1564.626343   47.678814  893.814331  -43457.179688  1951.577759
 1556.000000  9002.678711  -65074.757812  -58493.921875  10178.667969  -48315.253906  303.622314  1706.316284   47.619644  894.924927  -43669.546875  -308.174255
 1557.000000  8871.455078  -65172.597656  -58716.703125  10478.934570  -48237.769531  312.579071  1406.387329   47.694313  893.523865  -43584.777344  1303.500122
 1558.000000  8886.470703  -65056.652344  -58593.898438  10481.060547  -48112.835938  312.642487  1495.710815   47.722435  892.997314  -43457.101562  1342.314575
 1559.000000  8785.839844  -65105.535156  -58753.117188  10622.460938  -48130.656250  316.860382  1313.713745   47.758430  892.324280  -43471.410156  -182.525894
 1560.000000  9067.416016  -65121.980469  -58487.398438  10366.158203  -48121.242188  309.215027  1812.500000   47.467670  897.790161  -43490.359375  2367.006836
 1561.000000  9181.294922  -65388.589844  -58616.281250  10392.559570  -48223.722656  310.002563  1850.277710   47.562160  896.006531  -43583.625000  -775.067261
 1562.000000  8926.485352  -65108.218750  -58604.585938  10322.652344  -48281.933594  307.917267  1598.573608   47.520416  896.793640  -43645.906250  -504.931915
 1563.000000  8951.648438  -64827.546875  -58300.593750  10113.888672  -48186.703125  301.690002  1733.990234   47.565830  895.937378  -43546.246094  1390.078247
 1564.000000  8990.073242  -64869.554688  -58303.601562  10239.761719  -48063.839844  305.444702  1735.058105   47.659470  894.177124  -43414.246094  762.769958
 1565.000000  8911.995117  -65186.320312  -58699.523438  10505.627930  -48193.894531  313.375305  1564.897095   47.620491  894.908997  -43548.105469  2381.031250
 1566.000000  9018.247070  -65118.222656  -58521.132812  10460.515625  -48060.617188  312.029633  1684.817871   47.584526  895.585388  -43418.335938  1293.004150
 1567.000000  8882.851562  -65029.320312  -58571.109375  10296.784180  -48274.324219  307.145660  1540.031250   47.454639  898.036682  -43644.714844  -958.435486
 1568.000000  8933.958984  -65132.433594  -58625.742188  10352.314453  -48273.429688  308.802063  1592.240601   47.625557  894.813843  -43627.144531  2076.660645
 1569.000000  9047.750977  -65098.750000  -58480.062500  10170.513672  -48309.546875  303.379089  1760.245728   47.618732  894.942078  -43663.929688  1643.264526
 1570.000000  9000.117188  -65237.257812  -58662.890625  10439.368164  -48223.523438  311.398834  1641.314941   47.585842  895.560608  -43581.113281  486.816040
 1571.000000  8939.481445  -64956.593750  -58444.039062  10186.922852  -48257.117188  303.868561  1560.921753   47.725571  892.938660  -43601.078125  1689.927246
 1572.000000  8944.877930  -65159.609375  -58640.078125  10426.508789  -48213.570312  311.015228  1507.546265   47.780598  891.910278  -43552.160156  1752.660400
 1573.000000  9005.033203  -65296.218750  -58714.945312  10386.919922  -48328.023438  309.834320  1542.768677   47.783714  891.852112  -43666.308594  467.031494
 1574.000000  9167.389648  -65376.246094  -58631.398438  10377.287109  -48254.109375  309.546997  1783.110962   47.652248  894.312622  -43605.222656  -105.008636
 1575.000000  8823.292969  -65089.015625  -58690.960938  10456.565430  -48234.394531  311.911804  1418.367798   47.530727  896.599060  -43597.363281  -972.015747
 1576.000000  8928.674805  -65054.328125  -58558.265625  10305.326172  -48252.937500  307.400452  1535.473145   47.696156  893.489319  -43599.765625  226.771790
 1577.000000  8588.056641  -64777.039062  -58617.007812  10480.416016  -48136.593750  312.623260  1216.132446   47.612625  895.056824  -43491.570312  1003.605286
 1578.000000  8877.288086  -65222.156250  -58764.664062  10420.626953  -48344.039062  310.839783  1516.222656   47.500992  897.160339  -43709.906250  911.773132
 1579.000000  8878.958984  -65256.871094  -58808.851562  10512.868164  -48295.984375  313.591278  1463.540649   47.574085  895.781921  -43654.722656  184.130783
 1580.000000  8872.782227  -65026.492188  -58573.710938  10416.777344  -48156.933594  310.724945  1549.394409   47.560326  896.041077  -43517.015625  177.707565
 1581.000000  8895.941406  -64956.027344  -58482.390625  10352.219727  -48130.171875  308.799255  1556.646851   47.500412  897.171326  -43496.097656   -5.491623
 1582.000000  9073.256836  -65335.835938  -58681.851562  10394.470703  -48287.382812  310.059601  1624.057983   47.747036  892.537231  -43629.246094  1019.170898
 1583.000000  9263.422852  -65570.859375  -58730.375000  10368.986328  -48361.390625  309.299377  1947.933105   47.517216  896.854004  -43725.675781  2930.190430
 1584.000000  8882.003906  -65089.570312  -58622.960938  10294.214844  -48328.746094  307.069000  1524.491577   47.703259  893.356323  -43674.882812  -2589.193359
 1585.000000  9370.799805  -65430.171875  -58482.367188  10182.135742  -48300.230469  303.725769  2078.873291   47.679520  893.801086  -43648.683594   74.129494
 1586.000000  8755.039062  -64968.656250  -58643.343750  10372.630859  -48270.710938  309.408112  1407.436523   47.516323  896.870850  -43635.082031  2172.669189
 1587.000000  9020.791992  -65315.644531  -58717.898438  10433.461914  -48284.437500  311.222656  1631.281860   47.643394  894.478821  -43636.414062  -1198.249878
 1588.000000  9452.539062  -65611.687500  -58571.828125  10206.572266  -48365.257812  304.454681  1995.370605   47.740524  892.658936  -43707.757812  888.851746
 1589.000000  8834.277344  -65112.890625  -58696.000000  10391.740234  -48304.257812  309.978119  1429.826782   47.682610  893.743164  -43652.406250  -95.765762
 1590.000000  9165.086914  -65298.652344  -58553.125000  10318.095703  -48235.031250  307.781342  1741.656616   47.766357  892.176208  -43575.011719  1815.206543
 1591.000000  8581.950195  -64898.132812  -58739.382812  10444.595703  -48294.789062  311.554749  1125.711914   47.628067  894.766663  -43648.261719  -608.254822
 1592.000000  9092.964844  -65363.117188  -58688.039062  10422.553711  -48265.484375  310.897247  1750.514282   47.509457  897.000488  -43630.527344  2099.246094
 1593.000000  8991.867188  -65199.941406  -58636.710938  10292.746094  -48343.964844  307.025208  1727.738892   47.429562  898.511475  -43716.800781  564.042542
 1594.000000  9095.790039  -65402.234375  -58728.453125  10336.560547  -48391.890625  308.332153  1711.250000   47.675758  893.871582  -43740.710938  1011.653503
 1595.000000  9056.347656  -65278.894531  -58639.664062  10221.056641  -48418.609375  304.886749  1710.541504   47.595253  895.383545  -43775.281250  491.574982
 1596.000000  8991.564453  -65268.726562  -58703.968750  10418.315430  -48285.652344  310.770844  1550.019165   47.561615  896.016785  -43645.605469  1622.824585
 1597.000000  8984.858398  -65427.105469  -58869.703125  10582.683594  -48287.019531  315.673828  1578.137085   47.565887  895.936340  -43646.558594  -1600.746704
 1598.000000  8974.381836  -65232.609375  -58683.726562  10408.170898  -48275.554688  310.468231  1618.603882   47.592934  895.427185  -43632.453125  -1460.228760
 1599.000000  8946.841797  -65206.695312  -58664.242188  10383.048828  -48281.195312  309.718872  1597.613770   47.596363  895.362671  -43637.757812  1094.753418
 1600.000000  8871.178711  -65179.664062  -58739.406250  10444.666992  -48294.738281  311.556885  1516.528931   47.615623  895.000488  -43649.421875  -1302.147095
 1601.000000  9180.495117  -65460.921875  -58715.468750  10378.603516  -48336.867188  309.586243  1704.794434   47.744255  892.589172  -43679.003906  755.117493
 1602.000000  8853.857422  -65089.601562  -58648.843750  10365.020508  -48283.824219  309.181091  1522.561646   47.559174  896.062805  -43644.015625  610.316711
 1603.000000  8889.793945  -65213.011719  -58744.187500  10404.058594  -48340.128906  310.345551  1435.111694   47.679520  893.801086  -43688.582031  -1906.145142
 1604.000000  8878.476562  -65131.675781  -58682.453125  10383.552734  -48298.898438  309.733887  1443.376587   47.653961  894.280457  -43649.843750  993.028015
 1605.000000  8881.089844  -64921.855469  -58471.523438  10109.378906  -48362.144531  301.555481  1570.642456   47.641186  894.520264  -43714.335938  -2012.373779
 1606.000000  8878.236328  -65144.867188  -58693.640625  10484.406250  -48209.234375  312.742279  1504.871704   47.688160  893.639160  -43556.843750  1832.520752
 1607.000000  8999.718750  -65089.171875  -58516.156250  10348.863281  -48167.292969  308.699127  1687.455078   47.602402  895.249084  -43523.269531  1319.132080
 1608.000000  8769.358398  -64958.812500  -58618.671875  10351.988281  -48266.683594  308.792358  1392.118774   47.648228  894.388062  -43618.187500  317.887390
 1609.000000  9069.030273  -65424.722656  -58785.023438  10514.777344  -48270.246094  313.648224  1616.027710   47.700478  893.408386  -43616.652344  2741.651855
 1610.000000  9089.453125  -65179.875000  -58516.929688  10251.036133  -48265.894531  305.781006  1746.825806   47.614090  895.029297  -43620.730469  1007.627625
 1611.000000  9170.737305  -65385.531250  -58633.265625  10293.548828  -48339.718750  307.049133  1765.823608   47.705883  893.307129  -43685.597656   30.246971
 1612.000000  8782.966797  -64971.046875  -58613.242188  10409.824219  -48203.417969  310.517548  1427.241577   47.632755  894.678589  -43556.433594  -1103.486328
 1613.000000  9096.718750  -65182.511719  -58510.914062  10248.488281  -48262.425781  305.705017  1807.690430   47.560928  896.029724  -43622.445312  -956.986023
 1614.000000  8977.607422  -65129.703125  -58578.562500  10274.371094  -48304.191406  306.477081  1670.825806   47.608898  895.126892  -43659.531250  -206.672089
 1615.000000  8989.695312  -65337.421875  -58778.367188  10429.833984  -48348.531250  311.114441  1666.355103   47.487789  897.409790  -43715.687500  -259.358704
 1616.000000  8952.184570  -65094.398438  -58567.273438  10386.570312  -48180.703125  309.823914  1662.373657   47.583286  895.608704  -43538.542969  1998.789551
 1617.000000  9206.733398  -65397.121094  -58609.296875  10401.402344  -48207.894531  310.266327  1858.953247   47.563866  895.974426  -43567.628906  -103.326675
 1618.000000  9058.690430  -65239.769531  -58601.312500  10204.216797  -48397.093750  304.384430  1684.296509   47.569588  895.866638  -43756.269531  1410.711182
 1619.000000  8868.820312  -64837.968750  -58397.234375  10156.424805  -48240.808594  302.958832  1531.791626   47.771122  892.087219  -43580.324219  1768.714478
 1620.000000  8981.786133  -65109.898438  -58547.898438  10270.990234  -48276.906250  306.376221  1568.179688   47.685143  893.695679  -43624.808594  -1272.017700
 1621.000000  9001.851562  -65313.613281  -58741.687500  10514.292969  -48227.394531  313.633820  1588.399780   47.644333  894.461182  -43579.277344  259.978394
 1622.000000  8861.487305  -65058.785156  -58625.640625  10517.079102  -48108.562500  313.716888  1498.655396   47.656631  894.230347  -43459.246094  -1335.148560
 1623.000000  8928.814453  -65292.859375  -58798.453125  10569.235352  -48229.218750  315.272675  1521.299194   47.535538  896.508362  -43591.718750  4217.355957
 1624.000000  8933.549805  -65307.125000  -58796.382812  10502.384766  -48294.000000  313.278564  1540.823853   47.598373  895.324829  -43650.367188  -2197.967041
 1625.000000  9026.263672  -65406.910156  -58803.835938  10537.560547  -48266.273438  314.327820  1583.460938   47.587872  895.522461  -43623.664062  -1011.652161
 1626.000000  9116.583984  -65045.968750  -58356.507812  10053.354492  -48303.152344  299.884308  1839.589966   47.547050  896.291260  -43664.527344  -871.666687
 1627.000000  9169.594727  -65190.640625  -58440.132812  10198.148438  -48241.984375  304.203400  1928.962891   47.415516  898.777649  -43616.191406  1891.304077
 1628.000000  8901.972656  -65204.398438  -58716.375000  10460.386719  -48255.988281  312.025787  1507.798462   47.610134  895.103699  -43611.210938  -386.384857
 1629.000000  8980.178711  -65129.226562  -58566.117188  10271.046875  -48295.070312  306.377899  1667.484863   47.463470  897.869568  -43664.601562  649.488953
 1630.000000  8849.584961  -65109.859375  -58684.625000  10493.143555  -48191.480469  313.002899  1465.999512   47.462841  897.881470  -43561.070312  3153.047607
 1631.000000  9114.406250  -65323.582031  -58621.429688  10238.908203  -48382.523438  305.419250  1730.947876   47.688190  893.638550  -43730.128906  3420.729004
 1632.000000  9001.450195  -65105.066406  -58525.273438  10286.734375  -48238.539062  306.845856  1675.536011   47.678078  893.828125  -43587.132812  231.065948
 1633.000000  8960.562500  -64947.894531  -58401.242188  10203.166016  -48198.078125  304.353088  1774.247070   47.536278  896.494385  -43560.503906  -1652.108887
 1634.000000  9050.954102  -65092.148438  -58456.664062  10223.592773  -48233.070312  304.962402  1730.967896   47.605812  895.184937  -43588.710938  289.381134
 1635.000000  8746.680664  -64895.914062  -58577.382812  10291.013672  -48286.367188  306.973511  1369.307129   47.690102  893.602783  -43633.785156  1681.824585
 1636.000000  8930.406250  -65036.929688  -58530.648438  10294.085938  -48236.562500  307.065155  1541.657593   47.595310  895.382446  -43593.230469  -1970.515747
 1637.000000  8943.014648  -65126.695312  -58609.476562  10309.478516  -48300.000000  307.524323  1631.779297   47.563980  895.972229  -43659.722656  1147.458618
 1638.000000  9142.855469  -65319.617188  -58601.703125  10371.750000  -48229.953125  309.381805  1856.831543   47.483135  897.497742  -43597.562500  -619.261230
 1639.000000  8992.483398  -65468.609375  -58893.398438  10524.291016  -48369.109375  313.932007  1529.787109   47.635498  894.627075  -43721.855469  545.249817
 1640.000000  9095.393555  -65200.695312  -58523.554688  10262.482422  -48261.070312  306.122437  1779.667603   47.668762  894.002808  -43610.570312  3598.192871
 1641.000000  8972.657227  -65046.218750  -58495.921875  10360.621094  -48135.300781  309.049866  1691.429810   47.566280  895.928894  -43494.800781  -1019.077332
 1642.000000  8821.626953  -65149.097656  -58743.335938  10511.832031  -48231.503906  313.560364  1510.096558   47.389427  899.272461  -43608.257812  616.396179
 1643.000000  8947.437500  -65270.906250  -58738.468750  10391.876953  -48346.593750  309.982208  1534.020142   47.535076  896.517029  -43709.136719  -1709.003906
 1644.000000  9205.271484  -65295.640625  -58517.656250  10235.399414  -48282.257812  305.314575  1921.513062   47.596832  895.353821  -43638.777344  1700.925537
 1645.000000  8769.229492  -64751.042969  -58387.976562  10335.969727  -48052.007812  308.314514  1389.182251   47.734314  892.775085  -43395.113281  1156.228394
 1646.000000  8783.290039  -65085.476562  -58726.296875  10600.670898  -48125.625000  316.210358  1409.946289   47.583260  895.609253  -43483.468750   36.670872
 1647.000000  9169.405273  -65102.250000  -58345.554688  10205.312500  -48140.242188  304.417114  1899.484985   47.645378  894.441589  -43492.023438  -527.922729
 1648.000000  9154.330078  -65042.667969  -58304.015625  10254.536133  -48049.480469  305.885406  2000.749878   47.573257  895.797546  -43408.296875   83.059555
 1649.000000  8999.137695  -65076.375000  -58512.984375  10216.121094  -48296.863281  304.739532  1737.616333   47.566345  895.927673  -43656.355469  2171.600830
 1650.000000  8692.687500  -64765.558594  -58492.437500  10352.776367  -48139.660156  308.815857  1431.325806   47.606922  895.164062  -43495.195312  -1428.216309
 1651.000000  8951.873047  -65242.386719  -58710.625000  10476.358398  -48234.265625  312.502228  1520.143188   47.658955  894.186768  -43584.722656  2184.239990
 1652.000000  8992.682617  -65333.660156  -58755.382812  10394.781250  -48360.601562  310.068817  1594.565552   47.711548  893.201111  -43705.929688  2077.125244
 1653.000000  8911.217773  -65344.433594  -58863.914062  10550.932617  -48312.980469  314.726715  1470.819824   47.577061  895.725891  -43671.429688  2877.959961
 1654.000000  9061.460938  -65223.921875  -58582.476562  10162.691406  -48419.785156  303.145752  1790.576172   47.490196  897.364319  -43786.707031  -2316.400879
 1655.000000  8890.626953  -65369.992188  -58901.617188  10424.735352  -48476.882812  310.962341  1413.311157   47.679996  893.792175  -43825.289062  1115.655884
 1656.000000  8962.774414  -65192.863281  -58649.203125  10378.753906  -48270.449219  309.590729  1544.989258   47.656246  894.237610  -43621.171875  907.537354
 1657.000000  9195.027344  -65474.066406  -58704.601562  10285.179688  -48419.421875  306.799500  1879.297852   47.636742  894.603699  -43772.046875  1284.785522
 1658.000000  9131.968750  -65319.304688  -58605.585938  10197.261719  -48408.324219  304.176971  1788.321899   47.683617  893.724304  -43756.375000  3255.004395
 1659.000000  9308.712891  -65331.617188  -58449.281250  10123.328125  -48325.953125  301.971588  1954.790894   47.745346  892.568787  -43667.984375  753.339478
 1660.000000  8997.870117  -65305.773438  -58727.859375  10309.396484  -48418.460938  307.521851  1474.689819   47.749195  892.496826  -43760.117188  -709.731506
 1661.000000  9089.359375  -65253.695312  -58591.250000  10270.759766  -48320.492188  306.369354  1632.668335   47.841312  890.778381  -43653.160156  -1992.480103
 1662.000000  8820.283203  -65293.730469  -58903.125000  10575.540039  -48327.585938  315.460724  1288.265137   47.806049  891.435425  -43663.695312  -247.641739
 1663.000000  8906.579102  -65408.585938  -58919.789062  10494.590820  -48425.199219  313.046082  1365.667847   47.885612  889.954285  -43753.542969  -198.922470
 1664.000000  9170.427734  -65499.843750  -58762.781250  10390.556641  -48372.226562  309.942810  1777.949219   47.613068  895.048523  -43727.160156  1103.196289
 1665.000000  8782.447266  -65333.503906  -58976.593750  10692.091797  -48284.500000  318.937378  1265.675659   47.689178  893.620056  -43632.007812  -570.393860
 1666.000000  9086.276367  -65446.078125  -58784.960938  10513.359375  -48271.601562  313.605927  1697.533081   47.687794  893.645996  -43619.246094  2098.618652
 1667.000000  9012.642578  -65201.324219  -58613.734375  10356.922852  -48256.812500  308.939545  1671.435913   47.571014  895.839783  -43615.851562  2231.908691
 1668.000000  9160.390625  -65565.429688  -58826.781250  10379.717773  -48447.062500  309.619507  1722.986938   47.720638  893.030945  -43791.503906  -1841.154907
 1669.000000  9243.771484  -65535.242188  -58713.765625  10348.517578  -48365.250000  308.688812  1843.174438   47.701244  893.394043  -43711.582031  -1967.279907
 1670.000000  9096.976562  -65307.742188  -58638.671875  10256.126953  -48382.546875  305.932861  1650.495483   47.727753  892.897827  -43726.292969  749.311829
 1671.000000  9128.767578  -65378.527344  -58680.062500  10312.587891  -48367.476562  307.617065  1742.752563   47.739876  892.671082  -43710.039062  1567.769653
 1672.000000  8926.746094  -65485.281250  -58985.734375  10569.589844  -48416.144531  315.283234  1467.520508   47.651489  894.326843  -43767.332031  3761.608643
 1673.000000  9114.607422  -65372.917969  -58673.945312  10356.249023  -48317.695312  308.919434  1728.993164   47.719143  893.058899  -43662.281250  -442.097412
 1674.000000  8917.381836  -65155.277344  -58659.492188  10362.299805  -48297.191406  309.099945  1548.033691   47.648022  894.391907  -43648.714844  -181.913361
 1675.000000  9318.681641  -65445.906250  -58554.781250  10177.664062  -48377.117188  303.592377  2048.693115   47.542217  896.382385  -43738.964844  -2583.800781
 1676.000000  9251.434570  -65340.156250  -58508.867188  10138.682617  -48370.183594  302.429596  1918.707397   47.697914  893.456421  -43716.839844  5828.072266
 1677.000000  8894.638672  -65359.574219  -58890.390625  10565.188477  -48325.203125  315.151947  1437.662231   47.694927  893.512329  -43672.152344  2016.688599
 1678.000000  9085.725586  -65150.015625  -58482.695312  10080.254883  -48402.441406  300.686737  1788.307129   47.567116  895.913208  -43761.859375  483.978546
 1679.000000  9032.713867  -65248.500000  -58639.054688  10314.130859  -48324.921875  307.663055  1585.921265   47.737247  892.720215  -43667.742188  -1374.964478
 1680.000000  9070.371094  -65458.210938  -58807.406250  10463.483398  -48343.921875  312.118195  1584.085938   47.802650  891.498840  -43680.359375  675.390259
 1681.000000  9099.481445  -65436.027344  -58756.007812  10425.922852  -48330.085938  310.997772  1638.297974   47.636326  894.611511  -43682.750000   63.882030
 1682.000000  8994.702148  -65524.296875  -58959.085938  10577.666016  -48381.421875  315.524139  1457.394531   47.679829  893.795288  -43729.843750  -1160.679932
 1683.000000  8952.381836  -65359.511719  -58827.421875  10406.785156  -48420.636719  310.426910  1466.739746   47.752518  892.434753  -43761.968750  -159.563553
 1684.000000  9100.097656  -65180.242188  -58491.507812  10290.122070  -48201.386719  306.946930  1825.861328   47.651695  894.322998  -43552.554688  -609.154907
 1685.000000  8883.183594  -64975.203125  -58512.132812  10199.449219  -48312.683594  304.242218  1539.696289   47.586040  895.556885  -43670.253906  316.096832
 1686.000000  9030.802734  -65247.281250  -58645.484375  10358.931641  -48286.554688  308.999451  1598.946411   47.814049  891.286316  -43621.882812  1098.423462
 1687.000000  9097.750977  -64982.664062  -58301.101562  10030.660156  -48270.441406  299.207367  1950.803101   47.588757  895.505798  -43627.746094  1758.270020
 1688.000000  8708.040039  -65157.046875  -58882.039062  10546.962891  -48335.078125  314.608307  1226.043457   47.640999  894.523804  -43687.289062  3145.679688
 1689.000000  8943.651367  -65394.347656  -58874.695312  10497.356445  -48377.339844  313.128571  1473.572876   47.648773  894.377808  -43728.789062  1509.389526
 1690.000000  9001.174805  -65280.402344  -58706.414062  10377.132812  -48329.281250  309.542389  1637.773071   47.582893  895.616150  -43687.160156  119.824409
 1691.000000  9120.144531  -65253.640625  -58551.117188  10172.827148  -48378.289062  303.448090  1790.859985   47.696949  893.474487  -43725.039062  2111.717285
 1692.000000  9035.312500  -65304.453125  -58688.453125  10375.875977  -48312.578125  309.504913  1664.130005   47.629166  894.746033  -43665.941406  298.169769
 1693.000000  9047.723633  -65177.718750  -58553.210938  10203.825195  -48349.386719  304.372742  1655.654907   47.683788  893.721069  -43697.421875  -3471.895020
 1694.000000  9139.845703  -65434.382812  -58715.421875  10275.277344  -48440.144531  306.504120  1651.016724   47.748001  892.519165  -43781.914062  -59.592815
 1695.000000  9044.576172  -65244.082031  -58610.562500  10374.941406  -48235.621094  309.477020  1550.953735   47.755211  892.384399  -43576.687500  1167.159912
 1696.000000  9122.064453  -65538.703125  -58846.593750  10499.751953  -48346.843750  313.200043  1654.678101   47.625328  894.818115  -43700.582031  805.637146
 1697.000000  8778.287109  -65281.578125  -58912.796875  10531.801758  -48380.996094  314.156036  1287.457886   47.707249  893.281555  -43726.742188  -135.989151
 1698.000000  9206.763672  -65435.769531  -58655.023438  10283.860352  -48371.164062  306.760132  1862.028320   47.542114  896.384338  -43733.019531   -8.162014
 1699.000000  8922.812500  -65366.304688  -58870.023438  10492.214844  -48377.808594  312.975189  1407.007324   47.809395  891.373047  -43713.589844  -948.850342
 1700.000000  9145.996094  -65428.976562  -58715.593750  10391.570312  -48324.023438  309.973053  1748.378052   47.713421  893.166016  -43669.167969  -1572.661865
 1701.000000  8811.536133  -65079.320312  -58686.398438  10381.582031  -48304.816406  309.675110  1330.834839   47.741222  892.645874  -43647.250000  756.130249
 1702.000000  9120.636719  -65297.613281  -58606.250000  10244.310547  -48361.937500  305.580383  1815.848022   47.709480  893.239807  -43707.464844  -1577.996094
 1703.000000  8930.498047  -65259.234375  -58761.406250  10404.297852  -48357.109375  310.352692  1487.006470   47.690372  893.597656  -43704.500000  1403.760620
 1704.000000  8963.603516  -65427.835938  -58875.375000  10632.303711  -48243.070312  317.153961  1396.189453   47.708229  893.263245  -43588.722656  -1540.134888
 1705.000000  9093.880859  -65366.542969  -58693.203125  10332.469727  -48360.734375  308.210114  1743.372559   47.544113  896.346619  -43722.394531  2656.464355
 1706.000000  8859.600586  -65211.882812  -58780.429688  10421.217773  -48359.210938  310.857422  1345.511597   47.620499  894.908875  -43713.421875  -1975.522461
 1707.000000  8945.083008  -65281.226562  -58759.398438  10361.196289  -48398.203125  309.067017  1487.493530   47.681698  893.760254  -43746.441406  1575.162720
 1708.000000  8951.918945  -65347.351562  -58824.835938  10380.861328  -48443.976562  309.653595  1496.666382   47.593224  895.421753  -43800.847656  1261.155762
 1709.000000  8894.860352  -65048.476562  -58571.710938  10348.676758  -48223.035156  308.693573  1579.622192   47.744560  892.583496  -43565.140625  -502.958557
 1710.000000  9010.067383  -65181.234375  -58589.148438  10295.732422  -48293.414062  307.114288  1696.259888   47.607025  895.162109  -43648.937500  1473.878540
 1711.000000  8948.363281  -65314.027344  -58776.968750  10562.353516  -48214.617188  315.067413  1600.980103   47.489719  897.373291  -43581.585938  405.623291
 1712.000000  8883.695312  -65188.640625  -58732.296875  10526.656250  -48205.640625  314.002563  1487.693970   47.765518  892.191833  -43545.703125  -111.550720
 1713.000000  8953.975586  -65483.187500  -58953.500000  10538.371094  -48415.128906  314.352020  1420.018921   47.659431  894.177795  -43765.539062  -2909.944824
 1714.000000  8840.507812  -64880.820312  -58474.914062  10329.902344  -48145.011719  308.133545  1596.715454   47.687351  893.654297  -43492.699219  2457.554443
 1715.000000  9087.624023  -65276.484375  -58611.796875  10311.466797  -48300.328125  307.583618  1737.085083   47.644230  894.463135  -43652.222656  1414.857056
 1716.000000  8733.498047  -65223.363281  -58918.406250  10660.039062  -48258.367188  317.981262  1193.709839   47.778252  891.954102  -43597.187500  1173.909424
 1717.000000  9155.478516  -65506.933594  -58779.898438  10555.053711  -48224.843750  314.849640  1674.561890   47.762093  892.255859  -43565.238281  1609.031372
 1718.000000  8927.382812  -65376.656250  -58871.023438  10497.716797  -48373.304688  313.139313  1470.596069   47.577858  895.710938  -43731.675781  -1328.119019
 1719.000000  8988.300781  -65270.031250  -58709.617188  10443.511719  -48266.105469  311.522430  1569.596069   47.694286  893.524353  -43613.117188  962.270203
 1720.000000  9016.207031  -65556.859375  -58958.570312  10692.382812  -48266.187500  318.946075  1521.367065   47.609581  895.114075  -43621.460938  2548.831543
 1721.000000  9011.611328  -65104.230469  -58510.328125  10204.283203  -48306.046875  304.386414  1672.219360   47.584366  895.588379  -43663.781250  1172.839600
 1722.000000  9226.261719  -65792.578125  -58998.671875  10691.658203  -48307.015625  318.924438  1732.373169   47.680328  893.785950  -43655.386719  -1145.695068
 1723.000000  9134.277344  -65476.039062  -58770.898438  10433.622070  -48337.277344  311.227417  1630.856445   47.769184  892.123413  -43676.980469  3349.007812
 1724.000000  9140.017578  -65661.171875  -58948.601562  10557.927734  -48390.671875  314.935364  1638.319702   47.753960  892.407837  -43731.859375  -466.714447
 1725.000000  9293.969727  -65554.750000  -58683.523438  10302.402344  -48381.121094  307.313232  1859.733398   47.789223  891.749329  -43718.871094  1559.201416
 1726.000000  8999.644531  -65089.695312  -58503.593750  10148.664062  -48354.929688  302.727325  1701.214844   47.643974  894.467896  -43706.847656  -2071.043457
 1727.000000  9043.243164  -65008.687500  -58381.890625  10172.931641  -48208.960938  303.451202  1818.779907   47.683025  893.735352  -43557.070312  2352.245850
 1728.000000  8815.375000  -65156.011719  -58765.851562  10399.388672  -48366.460938  310.206268  1409.073242   47.578621  895.696533  -43724.757812  1271.193237
 1729.000000  8843.614258  -65205.058594  -58785.375000  10468.376953  -48317.000000  312.264130  1436.655273   47.486668  897.430969  -43684.265625  -411.299316
 1730.000000  9106.474609  -65480.128906  -58791.414062  10516.918945  -48274.496094  313.712097  1696.330688   47.649597  894.362366  -43625.867188  795.516968
 1731.000000  9043.152344  -65281.558594  -58670.507812  10319.736328  -48350.773438  307.830292  1712.407593   47.735970  892.744141  -43693.718750  2838.327637
 1732.000000  9091.910156  -65306.593750  -58638.140625  10495.281250  -48142.859375  313.066681  1735.049316   47.696289  893.486816  -43489.675781  1200.474976
 1733.000000  9005.400391  -65315.492188  -58740.812500  10306.373047  -48434.437500  307.431671  1630.747681   47.696384  893.485046  -43781.242188  -1451.859131
 1734.000000  9041.881836  -65423.273438  -58810.468750  10466.761719  -48343.707031  312.215942  1539.081177   47.863338  890.368469  -43674.226562  2319.086182
 1735.000000  9179.860352  -65375.585938  -58618.640625  10185.599609  -48433.039062  303.829132  1820.394653   47.632923  894.675415  -43786.035156  485.615845
 1736.000000  8943.781250  -65376.468750  -58844.734375  10582.303711  -48262.429688  315.662476  1409.149414   47.749958  892.482605  -43604.007812  2260.947266
 1737.000000  8904.180664  -65090.957031  -58615.820312  10317.317383  -48298.503906  307.758148  1548.735962   47.707119  893.283997  -43644.261719  2363.444092
 1738.000000  8960.736328  -65516.402344  -58983.468750  10672.483398  -48310.984375  318.352478  1435.756470   47.636917  894.600403  -43663.593750  -276.248444
 1739.000000  9020.115234  -65304.988281  -58707.601562  10438.323242  -48269.277344  311.367645  1629.504883   47.605297  895.194641  -43624.968750  1254.710693
 1740.000000  9194.237305  -65393.265625  -58617.765625  10231.372070  -48386.394531  305.194458  1808.431641   47.723289  892.981323  -43730.578125  558.393677
 1741.000000  9035.947266  -65488.386719  -58881.968750  10514.490234  -48367.476562  313.639618  1513.860718   47.750702  892.468689  -43708.984375  2563.470215
 1742.000000  8894.262695  -65417.343750  -58941.375000  10580.045898  -48361.328125  315.595154  1353.535522   47.760368  892.288086  -43701.890625   42.073994
 1743.000000  9001.923828  -65339.605469  -58754.023438  10402.219727  -48351.804688  310.290710  1540.154419   47.673031  893.922729  -43700.890625  1118.420654
 1744.000000  9073.652344  -65550.296875  -58909.281250  10554.840820  -48354.441406  314.843292  1564.295776   47.655033  894.260376  -43705.281250   40.909622
 1745.000000  8952.131836  -65459.324219  -58935.109375  10536.894531  -48398.214844  314.307953  1460.817383   47.725681  892.936584  -43742.164062  110.208160
 1746.000000  9042.650391  -65485.683594  -58866.734375  10485.775391  -48380.960938  312.783112  1593.873657   47.740524  892.658936  -43723.460938  395.304718
 1747.000000  9033.756836  -65241.234375  -58631.757812  10264.990234  -48366.765625  306.197266  1663.836304   47.672775  893.927551  -43715.875000  576.548645
 1748.000000  8989.142578  -65214.699219  -58652.585938  10433.057617  -48219.527344  311.210571  1597.980347   47.739010  892.687256  -43562.175781  1084.825806
 1749.000000  9113.568359  -65572.460938  -58877.375000  10464.253906  -48413.121094  312.141144  1576.645874   47.686726  893.666016  -43760.871094  -4226.033203
 1750.000000  9035.558594  -65372.500000  -58756.171875  10410.334961  -48345.835938  310.532776  1591.047729   47.757584  892.340088  -43686.671875  1624.751465
 1751.000000  8950.994141  -65176.218750  -58658.046875  10410.380859  -48247.664062  310.534149  1560.037720   47.696468  893.483459  -43594.460938  -181.404816
 1752.000000  9257.210938  -65482.332031  -58643.281250  10281.798828  -48361.484375  306.698639  1886.777710   47.629410  894.741455  -43714.824219  302.350922
 1753.000000  9051.832031  -65431.515625  -58799.750000  10339.556641  -48460.195312  308.421509  1528.628540   47.723904  892.969849  -43804.316406  1631.233032
 1754.000000  9023.914062  -65463.925781  -58861.375000  10579.503906  -48281.871094  315.578979  1582.290405   47.673424  893.915344  -43630.917969  482.225739
 1755.000000  9126.085938  -65379.359375  -58667.226562  10286.872070  -48380.355469  306.849976  1675.714844   47.692902  893.550293  -43727.500000  1654.415527
 1756.000000  9160.740234  -65624.812500  -58889.632812  10521.361328  -48368.273438  313.844635  1634.510620   47.745598  892.564087  -43710.277344  -808.295593
 1757.000000  9204.120117  -65520.960938  -58745.570312  10441.653320  -48303.917969  311.466980  1819.617554   47.580219  895.666443  -43662.058594  -876.728333
 1758.000000  8733.079102  -64991.703125  -58676.109375  10400.943359  -48275.164062  310.252625  1308.605835   47.588322  895.513977  -43632.511719  -1361.771729
 1759.000000  8982.159180  -65609.304688  -59053.414062  10655.714844  -48397.699219  317.852295  1376.866089   47.774757  892.019287  -43736.859375  1679.016968
 1760.000000  8985.337891  -65407.738281  -58840.773438  10520.886719  -48319.886719  313.830475  1551.869263   47.591553  895.453186  -43676.921875  1737.975830
 1761.000000  9265.802734  -65600.546875  -58749.382812  10496.244141  -48253.140625  313.095398  1899.044556   47.594101  895.405212  -43609.925781  -1512.105103
 1762.000000  8920.099609  -65071.941406  -58561.804688  10375.185547  -48186.617188  309.484314  1649.070190   47.445301  898.213440  -43557.917969  -801.435364
 1763.000000  8923.705078  -64779.125000  -58279.140625  10049.868164  -48229.273438  299.780334  1749.448853   47.557072  896.102417  -43589.671875  -483.894501
 1764.000000  8960.988281  -65359.765625  -58817.664062  10492.161133  -48325.503906  312.973602  1516.330444   47.659264  894.180969  -43675.929688  -509.140442
 1765.000000  9004.047852  -65222.625000  -58631.281250  10439.058594  -48192.222656  311.389587  1624.148804   47.668121  894.014832  -43541.785156  -339.122833
 1766.000000  9001.275391  -65281.742188  -58696.773438  10488.076172  -48208.695312  312.851746  1599.970825   47.616959  894.975403  -43563.250000  -1754.608276
 1767.000000  8870.171875  -65113.140625  -58663.304688  10473.201172  -48190.101562  312.408051  1464.780884   47.701538  893.388489  -43536.406250  -693.666138
 1768.000000  9097.636719  -65415.699219  -58748.828125  10468.416016  -48280.414062  312.265289  1634.314331   47.702328  893.373718  -43626.640625  482.578186
 1769.000000  9037.833984  -65505.687500  -58891.351562  10418.761719  -48472.589844  310.784149  1618.408813   47.570129  895.856445  -43831.714844  -22.930399
 1770.000000  9033.551758  -65311.867188  -58704.710938  10285.320312  -48419.390625  306.803680  1650.470337   47.598682  895.319031  -43775.726562  1899.521973
 1771.000000  9059.556641  -65487.476562  -58849.632812  10431.254883  -48418.378906  311.156799  1521.018677   47.697411  893.465820  -43765.085938  2016.434082
 1772.000000  8967.017578  -65239.882812  -58696.421875  10273.677734  -48422.742188  306.456390  1537.817749   47.724422  892.960144  -43766.812500  -2080.910400
 1773.000000  9185.632812  -65523.781250  -58773.140625  10357.824219  -48415.316406  308.966431  1725.104858   47.739906  892.670532  -43757.875000  2065.515137
 1774.000000  9330.012695  -65583.007812  -58673.453125  10240.814453  -48432.640625  305.476105  1901.003784   47.731583  892.826172  -43776.011719  850.890869
 1775.000000  9265.724609  -65506.273438  -58662.656250  10313.285156  -48349.371094  307.637848  1891.126831   47.706215  893.300964  -43695.218750  2278.625732
 1776.000000  9226.027344  -65488.027344  -58687.804688  10390.693359  -48297.109375  309.946899  1835.965210   47.650482  894.345764  -43648.394531  3909.890137
 1777.000000  8771.460938  -65114.058594  -58766.101562  10518.250977  -48247.851562  313.751831  1308.037720   47.647549  894.400818  -43599.421875  2034.946045
 1778.000000  9038.510742  -65460.550781  -58853.765625  10382.738281  -48471.027344  309.709595  1606.261230   47.520218  896.797363  -43835.019531   29.842907
 1779.000000  9127.439453  -65335.125000  -58624.562500  10321.306641  -48303.257812  307.877136  1748.165649   47.554260  896.155396  -43663.929688  1109.577393
 1780.000000  8896.454102  -65003.765625  -58529.382812  10493.932617  -48035.449219  313.026428  1581.533325   47.679302  893.805176  -43383.921875  1811.905884
 1781.000000  9094.217773  -65322.312500  -58655.953125  10240.587891  -48415.367188  305.469360  1726.274414   47.554523  896.150452  -43776.011719  488.845764
 1782.000000  9018.256836  -65234.125000  -58640.039062  10296.496094  -48343.542969  307.137054  1669.180298   47.557961  896.085632  -43703.851562  483.814362
 1783.000000  9060.107422  -65346.984375  -58706.796875  10298.193359  -48408.601562  307.187683  1656.184692   47.569660  895.865295  -43767.769531  133.443314
 1784.000000  9064.136719  -65349.062500  -58713.164062  10283.011719  -48430.152344  306.734833  1664.868652   47.704632  893.330566  -43776.156250  -1582.271118
 1785.000000  8825.303711  -65062.476562  -58660.523438  10356.611328  -48303.914062  308.930237  1461.220093   47.656349  894.235657  -43654.625000  -132.432938
 1786.000000  9291.590820  -65520.683594  -58655.468750  10294.294922  -48361.171875  307.071381  1889.429321   47.636559  894.607178  -43713.812500  -445.813782
 1787.000000  9122.955078  -65309.777344  -58614.187500  10226.380859  -48387.804688  305.045563  1742.684692   47.592857  895.428589  -43744.710938  1358.824097
 1788.000000  8878.215820  -65287.988281  -58835.468750  10514.476562  -48320.992188  313.639252  1486.883179   47.526039  896.687500  -43684.417969  1180.740112
 1789.000000  9086.138672  -65466.507812  -58803.710938  10494.523438  -48309.187500  313.044067  1663.205566   47.691463  893.577271  -43656.472656  397.822235
 1790.000000  8755.950195  -64926.078125  -58590.937500  10440.186523  -48150.750000  311.423248  1369.834351   47.617805  894.959473  -43505.222656  1341.091675
 1791.000000  9176.250000  -65797.453125  -59044.750000  10678.067383  -48366.683594  318.519043  1607.857544   47.666172  894.051392  -43716.437500  1804.733643
 1792.000000  8985.396484  -65190.312500  -58632.429688  10337.006836  -48295.421875  308.345459  1524.109985   47.726021  892.930237  -43639.335938   94.243286
 1793.000000  9070.416016  -65104.003906  -58460.687500  10191.876953  -48268.812500  304.016327  1726.208618   47.775230  892.010498  -43607.925781  -210.178284
 1794.000000  9016.511719  -65549.609375  -58949.726562  10529.349609  -48420.375000  314.082916  1505.463867   47.776321  891.990112  -43759.382812  2161.423340
 1795.000000  9075.978516  -65180.433594  -58517.523438  10267.683594  -48249.839844  306.277588  1634.188599   47.893799  889.802185  -43577.386719  2360.095703
 1796.000000  8973.594727  -65222.687500  -58677.835938  10342.070312  -48335.765625  308.496490  1644.812500   47.587902  895.521851  -43693.156250  -981.799255
 1797.000000  9087.767578  -65468.675781  -58811.304688  10368.833984  -48442.468750  309.294830  1739.858765   47.541927  896.387878  -43804.343750  660.638489
 1798.000000  9051.193359  -65621.781250  -58990.015625  10527.897461  -48462.117188  314.039581  1487.224976   47.754494  892.397827  -43803.253906  1034.099243
 1799.000000  9212.055664  -65546.578125  -58753.773438  10333.661133  -48420.113281  308.245667  1768.696655   47.479630  897.564026  -43788.066406  3678.406006
 1800.000000  9265.500000  -65614.320312  -58771.398438  10357.425781  -48413.972656  308.954529  1834.608398   47.685387  893.691101  -43761.851562  1387.179199
 1801.000000  8989.724609  -65400.343750  -58843.312500  10533.309570  -48310.003906  314.201019  1481.775269   47.819214  891.190002  -43644.828125  3041.975586
 1802.000000  9290.828125  -65767.585938  -58894.609375  10407.152344  -48487.457031  310.437836  1731.745728   47.720074  893.041504  -43831.953125  420.041992
 1803.000000  9056.595703  -65375.968750  -58743.906250  10321.963867  -48421.941406  307.896729  1566.002808   47.766407  892.175232  -43761.917969  1234.358521
 1804.000000  9120.375000  -65335.007812  -58636.632812  10288.848633  -48347.785156  306.908936  1800.173218   47.689602  893.612122  -43695.253906  1867.938110
 1805.000000  8755.884766  -64898.500000  -58579.695312  10257.694336  -48322.000000  305.979614  1349.211060   47.752762  892.430176  -43663.304688  -1137.711182
 1806.000000  9021.251953  -65453.910156  -58850.578125  10496.802734  -48353.773438  313.112061  1589.978394   47.605335  895.193909  -43709.460938  -202.462234
 1807.000000  8897.861328  -65299.984375  -58827.609375  10692.199219  -48135.410156  318.940582  1508.771484   47.719368  893.054688  -43479.972656  1899.768433
 1808.000000  8957.496094  -65506.183594  -58976.648438  10690.689453  -48285.960938  318.895569  1549.074829   47.620640  894.906189  -43640.156250  457.100403
 1809.000000  8896.869141  -65256.703125  -58788.875000  10336.928711  -48451.945312  308.343140  1468.007446   47.654881  894.263184  -43802.800781  592.965637
 1810.000000  9199.642578  -65521.500000  -58746.929688  10204.982422  -48541.945312  304.407257  1739.479858   47.724251  892.963318  -43886.031250  1871.737915
 1811.000000  9062.757812  -65298.238281  -58668.218750  10368.148438  -48300.070312  309.274384  1602.737915   47.786304  891.803772  -43638.105469  -1708.832397
 1812.000000  9243.569336  -65521.765625  -58704.265625  10291.655273  -48412.609375  306.992645  1831.640015   47.706589  893.293945  -43758.421875  1319.097168
 1813.000000  9026.042969  -65228.812500  -58625.921875  10297.695312  -48328.226562  307.172821  1647.211914   47.779091  891.938416  -43666.964844  2655.964600
 1814.000000  8981.101562  -65227.109375  -58679.453125  10457.484375  -48221.968750  311.939209  1547.974976   47.756611  892.358276  -43562.898438  768.547058
 1815.000000  8945.792969  -65124.707031  -58600.398438  10393.664062  -48206.734375  310.035492  1500.595093   47.779892  891.923462  -43545.394531  1505.682861
 1816.000000  9040.921875  -65283.070312  -58668.226562  10359.933594  -48308.292969  309.029358  1653.883301   47.706676  893.292297  -43654.093750  936.796631
 1817.000000  9194.007812  -65481.867188  -58714.664062  10422.876953  -48291.789062  310.906891  1774.011353   47.698265  893.449829  -43638.414062  -468.335175
 1818.000000  9192.826172  -65389.625000  -58620.187500  10334.644531  -48285.542969  308.274994  1800.607422   47.727924  892.894592  -43629.273438  444.552826
 1819.000000  9103.292969  -65319.390625  -58635.851562  10394.886719  -48240.964844  310.071960  1727.089722   47.680309  893.786255  -43589.339844  338.427979
 1820.000000  8914.834961  -65474.785156  -58987.195312  10565.603516  -48421.593750  315.164337  1459.569702   47.663326  894.104736  -43771.625000  946.015747
 1821.000000  9185.367188  -65437.554688  -58673.304688  10357.062500  -48316.242188  308.943695  1834.659668   47.682838  893.738892  -43664.371094  -369.128021
 1822.000000  9253.804688  -65399.218750  -58565.710938  10209.546875  -48356.164062  304.543427  1932.436401   47.691849  893.570007  -43703.414062  1099.776001
 1823.000000  8912.392578  -65101.613281  -58613.343750  10277.420898  -48335.921875  306.568054  1497.606812   47.699345  893.429626  -43682.437500  1199.337280
 1824.000000  8869.960938  -65157.000000  -58702.179688  10482.935547  -48219.242188  312.698395  1379.358765   47.824997  891.082275  -43553.500000  1471.622314
 1825.000000  9160.303711  -65318.695312  -58571.734375  10231.547852  -48340.187500  305.199707  1783.323608   47.680908  893.775085  -43688.503906  2325.314453
 1826.000000  8849.854492  -65225.003906  -58796.593750  10422.667969  -48373.925781  310.900665  1349.574097   47.804306  891.467957  -43710.203125  -1158.986694
 1827.000000  9173.480469  -65496.964844  -58752.656250  10393.621094  -48359.035156  310.034210  1900.223633   47.541477  896.396362  -43720.953125  1452.079834
 1828.000000  9215.662109  -65564.289062  -58774.804688  10414.337891  -48360.468750  310.652191  1741.299438   47.628101  894.765991  -43713.937500  633.252930
 1829.000000  8857.909180  -65038.539062  -58607.468750  10263.383789  -48344.085938  306.149323  1504.666626   47.630413  894.722595  -43697.328125  4324.719727
 1830.000000  8902.934570  -65103.953125  -58629.468750  10316.232422  -48313.234375  307.725769  1606.726196   47.596973  895.351196  -43669.738281  -1969.814087
 1831.000000  9134.382812  -65384.714844  -58670.992188  10428.695312  -48242.296875  311.080475  1725.225952   47.645756  894.434448  -43594.042969  1625.001953
 1832.000000  9260.580078  -65735.000000  -58904.429688  10433.487305  -48470.941406  311.223389  1739.635376   47.743031  892.612122  -43813.195312  2161.163086
 1833.000000  9186.674805  -65671.757812  -58916.164062  10658.648438  -48257.515625  317.939789  1724.085938   47.574368  895.776611  -43616.226562  2140.005127
 1834.000000  9053.291016  -65412.882812  -58779.734375  10424.265625  -48355.468750  310.948334  1634.937866   47.700222  893.413147  -43701.902344   45.646240
 1835.000000  8874.084961  -65271.019531  -58824.117188  10500.591797  -48323.523438  313.225067  1361.941528   47.782623  891.872498  -43661.917969  -291.395172
 1836.000000  9003.001953  -65350.640625  -58765.984375  10343.107422  -48422.875000  308.527435  1516.908569   47.792198  891.693787  -43760.335938  1813.632935
 1837.000000  9084.858398  -65371.554688  -58715.468750  10229.304688  -48486.164062  305.132782  1694.011230   47.637962  894.580811  -43838.671875  1930.946411
 1838.000000  8931.364258  -65081.175781  -58579.265625  10318.521484  -48260.742188  307.794067  1554.655884   47.820568  891.164795  -43595.433594  4053.149658
 1839.000000  8813.124023  -65135.984375  -58756.000000  10492.087891  -48263.914062  312.971405  1414.224487   47.694023  893.529297  -43610.949219  2320.115723
 1840.000000  9044.212891  -65465.007812  -58849.156250  10511.726562  -48337.429688  313.557220  1588.861938   47.675503  893.876404  -43686.273438  2223.156738
 1841.000000  9173.575195  -65292.796875  -58534.570312  10292.219727  -48242.351562  307.009491  1835.845093   47.718086  893.078674  -43587.039062  -329.063934
 1842.000000  8933.650391  -65434.851562  -58929.531250  10607.553711  -48321.976562  316.415680  1392.486450   47.787407  891.783203  -43659.902344  117.961685
 1843.000000  8982.005859  -65428.207031  -58876.289062  10457.636719  -48418.652344  311.943756  1453.251953   47.834755  890.900513  -43751.960938  1171.603760
 1844.000000  9160.279297  -65565.109375  -58837.015625  10556.483398  -48280.531250  314.892273  1806.729126   47.497906  897.218628  -43646.699219  -91.616364
 1845.000000  9129.652344  -65352.011719  -58656.320312  10367.490234  -48288.828125  309.254761  1680.041382   47.788311  891.766296  -43626.667969  292.179749
 1846.000000  9075.019531  -65272.726562  -58621.031250  10304.899414  -48316.132812  307.387726  1645.936890   47.699833  893.420471  -43662.601562  4294.108398
 1847.000000  8989.572266  -65398.542969  -58829.000000  10542.439453  -48286.562500  314.473358  1595.924194   47.554348  896.153748  -43647.226562  -80.506462
 1848.000000  9132.091797  -65578.750000  -58862.898438  10433.609375  -48429.289062  311.227051  1673.067383   47.675510  893.876221  -43778.132812  101.532471
 1849.000000  9069.064453  -65396.871094  -58749.734375  10412.951172  -48336.781250  310.610809  1654.322876   47.710506  893.220581  -43682.210938  831.253174
 1850.000000  8965.524414  -65348.636719  -58809.257812  10458.974609  -48350.281250  311.983673  1486.960083   47.743103  892.610718  -43692.531250  -682.424988
 1851.000000  9040.155273  -65436.976562  -58817.593750  10427.601562  -48389.992188  311.047821  1616.859375   47.622410  894.872925  -43744.015625  -555.807068
 1852.000000  9232.303711  -65640.062500  -58834.625000  10470.691406  -48363.933594  312.333160  1840.643555   47.523399  896.737305  -43727.617188  1593.705688
 1853.000000  9161.646484  -65688.421875  -58946.265625  10540.464844  -48405.800781  314.414459  1665.260376   47.644756  894.453247  -43757.644531   90.110031
 1854.000000  9270.148438  -65559.835938  -58714.406250  10405.750977  -48308.656250  310.396057  1872.370728   47.593544  895.415710  -43665.496094  2913.331787
 1855.000000  9127.369141  -65467.953125  -58764.367188  10316.273438  -48448.093750  307.726990  1685.924316   47.691029  893.585388  -43795.421875  -60.689968
 1856.000000  9123.904297  -65501.191406  -58798.382812  10397.580078  -48400.804688  310.152313  1677.307983   47.643566  894.475586  -43752.765625  1786.915527
 1857.000000  9049.745117  -65305.093750  -58681.335938  10302.759766  -48378.578125  307.323883  1756.189941   47.648830  894.376770  -43730.023438  1354.479614
 1858.000000  8832.000000  -65215.011719  -58804.937500  10481.596680  -48323.339844  312.658478  1310.726562   47.740555  892.658386  -43665.835938  1044.553101
 1859.000000  9034.849609  -65125.578125  -58507.976562  10285.712891  -48222.265625  306.815399  1707.339233   47.647511  894.401550  -43573.839844  -125.442734
 1860.000000  9224.632812  -65858.953125  -59074.507812  10565.468750  -48509.039062  315.160309  1670.458496   47.655312  894.255127  -43859.851562  -2621.901855
 1861.000000  8827.000000  -65003.011719  -58591.703125  10333.805664  -48257.898438  308.249969  1420.186646   47.682980  893.736206  -43606.011719  1148.648071
 1862.000000  8914.100586  -65139.894531  -58657.945312  10366.257812  -48291.687500  309.217987  1509.879883   47.593048  895.425049  -43648.574219  1855.134155
 1863.000000  9065.909180  -64988.671875  -58331.101562  10203.729492  -48127.371094  304.369904  1780.083618   47.690403  893.597107  -43474.761719  612.336609
 1864.000000  9142.926758  -65603.312500  -58888.148438  10482.257812  -48405.890625  312.678192  1591.671509   47.780067  891.920166  -43744.531250  331.651459
 1865.000000  8983.008789  -65083.179688  -58512.585938  10226.499023  -48286.085938  305.049103  1696.425171   47.476578  897.621704  -43654.335938  -2086.021973
 1866.000000  8981.495117  -65621.109375  -59058.117188  10661.181641  -48396.937500  318.015350  1432.609985   47.630337  894.723999  -43750.187500  1367.284058
 1867.000000  8999.265625  -65622.750000  -59042.906250  10660.228516  -48382.679688  317.986938  1361.041016   47.842216  890.761536  -43715.257812  1170.056519
 1868.000000  9005.343750  -65183.710938  -58599.828125  10376.200195  -48223.628906  309.514557  1602.781860   47.739491  892.678284  -43566.230469  3374.471436
 1869.000000  9091.775391  -65381.769531  -58712.031250  10399.242188  -48312.789062  310.201904  1696.566406   47.723846  892.970886  -43656.914062  2180.048584
 1870.000000  8868.117188  -65188.835938  -58737.531250  10592.855469  -48144.675781  315.977234  1509.032104   47.703808  893.346008  -43490.757812  1188.222046
 1871.000000  8929.434570  -65161.214844  -58652.546875  10463.341797  -48189.203125  312.113953  1581.508301   47.636898  894.600769  -43541.812500  1796.963501
 1872.000000  9049.007812  -65272.207031  -58646.632812  10424.056641  -48222.578125  310.942078  1776.596558   47.455566  898.019104  -43592.878906  -116.412094
 1873.000000  9246.940430  -65463.144531  -58642.828125  10411.873047  -48230.953125  310.578674  1883.966309   47.598061  895.330750  -43587.351562  524.689697
 1874.000000  9275.468750  -65369.210938  -58512.726562  10237.421875  -48275.304688  305.374908  1962.282593   47.602451  895.248169  -43631.273438   60.972672
 1875.000000  9077.765625  -65199.937500  -58548.781250  10409.668945  -48139.113281  310.512909  1683.466309   47.771748  892.075500  -43478.566406  -1934.809326
 1876.000000  9084.514648  -65517.269531  -58856.679688  10408.917969  -48447.761719  310.490509  1590.223999   47.664135  894.089600  -43797.714844  1318.613281
 1877.000000  8980.604492  -65308.832031  -58750.304688  10412.298828  -48338.007812  310.591370  1529.950317   47.615623  895.000488  -43692.691406  1098.448608
 1878.000000  8964.640625  -65460.000000  -58921.523438  10561.308594  -48360.214844  315.036224  1489.095093   47.681953  893.755493  -43708.429688  5812.359863
 1879.000000  9091.587891  -65541.835938  -58872.125000  10569.583008  -48302.542969  315.283051  1589.755005   47.828022  891.025879  -43636.507812  1061.350098
 1880.000000  9145.626953  -65617.468750  -58900.937500  10422.994141  -48477.945312  310.910400  1641.639526   47.839005  890.821350  -43810.835938  -1030.291748
 1881.000000  9086.684570  -65349.070312  -58688.515625  10350.108398  -48338.406250  308.736267  1620.147583   47.762951  892.239807  -43678.718750  1904.255249
 1882.000000  9094.302734  -65408.960938  -58735.765625  10403.250977  -48332.515625  310.321472  1665.538086   47.678852  893.813599  -43681.031250  -1184.714478
 1883.000000  9123.354492  -65313.273438  -58607.328125  10167.582031  -48439.746094  303.291626  1728.171509   47.857414  890.478638  -43770.843750  491.039948
 1884.000000  8846.836914  -64975.328125  -58557.695312  10237.119141  -48320.578125  305.365875  1473.260254   47.634747  894.641174  -43673.398438  2021.444336
 1885.000000  9012.850586  -65475.929688  -58882.640625  10531.404297  -48351.234375  314.144196  1499.645874   47.853848  890.545044  -43682.679688  1798.036499
 1886.000000  8862.750000  -65390.765625  -58952.382812  10400.885742  -48551.496094  310.250916  1265.414185   47.764957  892.202332  -43891.613281  4785.012207
 1887.000000  9344.138672  -65898.960938  -58986.226562  10595.540039  -48390.687500  316.057312  1815.512329   47.591732  895.449768  -43747.703125  478.759735
 1888.000000  9092.216797  -65513.546875  -58852.296875  10545.751953  -48306.546875  314.572174  1635.309204   47.621532  894.889465  -43660.656250  248.470917
 1889.000000  8954.707031  -65341.363281  -58816.429688  10348.383789  -48468.046875  308.684814  1509.578735   47.648647  894.380188  -43819.511719  498.824921
 1890.000000  9160.812500  -65671.796875  -58932.429688  10471.443359  -48460.984375  312.355591  1595.176636   47.666935  894.037048  -43810.664062  597.570068
 1891.000000  8979.664062  -65173.386719  -58620.437500  10366.530273  -48253.906250  309.226135  1641.296021   47.548489  896.264160  -43615.140625  465.057465
 1892.000000  8825.608398  -65239.414062  -58840.539062  10471.832031  -48368.707031  312.367188  1410.041870   47.531303  896.588196  -43731.617188  -531.661133
 1893.000000  8949.988281  -65400.406250  -58880.296875  10523.222656  -48357.074219  313.900146  1509.835449   47.549305  896.248779  -43718.230469  1027.128662
 1894.000000  9094.412109  -65345.554688  -58663.789062  10277.748047  -48386.039062  306.577820  1718.971313   47.596928  895.352051  -43742.546875  -700.616455
 1895.000000  9129.855469  -65441.347656  -58735.296875  10343.983398  -48391.312500  308.553558  1653.078003   47.757732  892.337280  -43732.132812  -370.295105
 1896.000000  9243.443359  -65574.734375  -58761.140625  10346.437500  -48414.703125  308.626770  1790.072266   47.791561  891.705688  -43752.222656  721.917969
 1897.000000  9075.215820  -65272.558594  -58619.007812  10167.699219  -48451.308594  303.295135  1722.930054   47.632904  894.675781  -43804.308594  -1310.997437
 1898.000000  9044.976562  -65536.765625  -58914.109375  10447.621094  -48466.488281  311.644989  1532.085938   47.722641  892.993469  -43810.734375    6.922373
 1899.000000  8866.362305  -65298.457031  -58865.726562  10522.916992  -48342.808594  313.891022  1422.635376   47.693005  893.548340  -43689.945312  534.489197
 1900.000000  8955.537109  -65249.296875  -58718.851562  10303.264648  -48415.585938  307.338959  1538.076538   47.792858  891.681458  -43752.980469  2051.378906
 1901.000000  9149.708984  -65506.011719  -58776.695312  10506.523438  -48270.171875  313.402008  1734.229858   47.732422  892.810486  -43613.460938  2367.104980
 1902.000000  9288.656250  -65673.703125  -58808.671875  10438.062500  -48370.609375  311.359863  1829.794556   47.790325  891.728760  -43708.250000  273.058380
 1903.000000  8936.242188  -65222.859375  -58714.015625  10397.011719  -48317.003906  310.135376  1479.191528   47.757442  892.342712  -43657.851562  -353.039551
 1904.000000  9092.903320  -65494.878906  -58825.531250  10506.238281  -48319.292969  313.393524  1616.149048   47.682991  893.736023  -43667.406250  618.765869
 1905.000000  9279.297852  -65797.179688  -58959.156250  10510.972656  -48448.183594  313.534729  1785.241211   47.608746  895.129761  -43803.539062  507.178406
 1906.000000  9217.470703  -65512.000000  -58712.789062  10404.105469  -48308.683594  310.346954  1838.680664   47.657635  894.211548  -43659.269531  2271.687012
 1907.000000  9046.214844  -65365.574219  -58747.117188  10342.840820  -48404.277344  308.519470  1573.627930   47.603634  895.225891  -43760.132812  -572.631409
 1908.000000  9044.544922  -65515.976562  -58909.156250  10396.834961  -48512.320312  310.130096  1547.896606   47.785919  891.810974  -43850.390625  -3369.601318
 1909.000000  9224.863281  -65799.804688  -58997.257812  10593.514648  -48403.742188  315.996887  1707.457397   47.556263  896.117676  -43764.218750  775.243591
 1910.000000  8899.678711  -65339.328125  -58866.101562  10502.443359  -48363.656250  313.280304  1436.744141   47.632229  894.688477  -43716.722656  -1566.975830
 1911.000000  9273.441406  -65439.253906  -58586.726562  10209.518555  -48377.207031  304.542572  2038.627319   47.476463  897.623840  -43745.468750  831.054688
 1912.000000  8848.335938  -65103.769531  -58678.179688  10386.131836  -48292.046875  309.810822  1476.453735   47.505741  897.070679  -43657.453125  1174.119507
 1913.000000  8903.976562  -65202.191406  -58729.750000  10512.514648  -48217.234375  313.580719  1498.501953   47.657127  894.221069  -43567.871094  -388.161835
 1914.000000  8910.480469  -65179.617188  -58702.421875  10349.474609  -48352.945312  308.717377  1448.519897   47.700806  893.402222  -43699.320312  -1850.064819
 1915.000000  9054.875977  -65186.128906  -58556.742188  10246.982422  -48309.757812  305.660095  1737.757812   47.632755  894.678589  -43662.773438  3031.575195
 1916.000000  9094.020508  -65579.718750  -58904.132812  10508.857422  -48395.273438  313.471649  1620.409668   47.668545  894.006897  -43744.796875  -453.571564
 1917.000000  9065.234375  -65461.601562  -58814.570312  10383.022461  -48431.546875  309.718079  1567.694824   47.744308  892.588196  -43773.679688  1220.443481
 1918.000000  8761.246094  -65194.156250  -58856.414062  10487.617188  -48368.796875  312.838043  1244.156128   47.622894  894.863831  -43722.773438   84.003014
 1919.000000  9065.651367  -65582.562500  -58942.062500  10513.126953  -48428.937500  313.598999  1519.680664   47.734840  892.765259  -43771.992188  -1840.084473
 1920.000000  8989.994141  -65660.820312  -59100.664062  10758.626953  -48342.039062  320.922089  1480.016968   47.677750  893.834290  -43690.664062  -476.454590
 1921.000000  9194.745117  -65716.804688  -58953.609375  10489.294922  -48464.312500  312.888092  1666.511597   47.792194  891.693848  -43801.773438  3497.397705
 1922.000000  8829.255859  -65040.625000  -58640.867188  10332.097656  -48308.769531  308.199036  1451.507935   47.666260  894.049744  -43658.515625  1811.661377
 1923.000000  9259.836914  -65377.085938  -58543.406250  10325.254883  -48218.152344  307.994904  1989.709595   47.601295  895.269897  -43574.234375  3628.789795
 1924.000000  8784.253906  -65124.011719  -58765.554688  10418.894531  -48346.660156  310.788116  1345.406128   47.691921  893.568665  -43693.902344  -981.807617
 1925.000000  8929.418945  -65353.621094  -58850.203125  10497.524414  -48352.679688  313.133575  1331.579590   47.910252  889.496582  -43678.621094  959.981201
 1926.000000  8938.279297  -65199.203125  -58682.750000  10307.271484  -48375.476562  307.458466  1505.967773   47.679436  893.802673  -43723.937500  1278.021851
 1927.000000  9070.629883  -65454.105469  -58810.968750  10461.928711  -48349.039062  312.071777  1627.819946   47.694984  893.511292  -43695.980469  216.131607
 1928.000000  9338.055664  -65700.781250  -58798.414062  10405.650391  -48392.765625  310.393036  1874.894409   47.702271  893.374817  -43738.996094  -449.448822
 1929.000000  9115.200195  -65440.597656  -58749.484375  10421.151367  -48328.332031  310.855438  1735.581055   47.695705  893.497742  -43675.203125  2356.618652
 1930.000000  8915.026367  -65247.835938  -58763.257812  10385.222656  -48378.035156  309.783691  1460.862915   47.758976  892.314087  -43718.734375  1287.272461
 1931.000000  9191.642578  -65489.265625  -58720.140625  10183.814453  -48536.328125  303.775848  1770.007446   47.748188  892.515686  -43878.082031  -1897.069824
 1932.000000  8917.370117  -65317.359375  -58822.523438  10504.552734  -48317.968750  313.343231  1426.527954   47.703083  893.359558  -43664.121094  928.080811
 1933.000000  9138.019531  -65589.929688  -58869.539062  10441.115234  -48428.421875  311.450928  1631.576782   47.782688  891.871277  -43766.808594  316.238861
 1934.000000  9077.869141  -65348.660156  -58694.554688  10296.968750  -48397.585938  307.151154  1726.076660   47.599651  895.300781  -43753.828125  980.082153
 1935.000000  9063.424805  -65240.238281  -58601.359375  10278.711914  -48322.648438  306.606567  1755.263306   47.541615  896.393738  -43684.554688  3060.884766
 1936.000000  9025.560547  -65641.015625  -59043.609375  10520.703125  -48522.906250  313.824982  1481.823242   47.789375  891.746460  -43860.640625  3529.501709
 1937.000000  8994.544922  -65367.476562  -58793.132812  10355.824219  -48437.308594  308.906769  1528.214966   47.833763  890.918945  -43770.710938  1883.147095
 1938.000000  9120.518555  -65332.964844  -58630.796875  10397.092773  -48233.703125  310.137787  1723.500366   47.719067  893.060364  -43578.296875  985.081665
 1939.000000  9020.254883  -65378.734375  -58782.734375  10590.230469  -48192.503906  315.898926  1607.729858   47.635555  894.625977  -43545.246094  2774.079834
 1940.000000  8970.053711  -65315.992188  -58771.945312  10371.146484  -48400.796875  309.363831  1477.525513   47.728184  892.889771  -43744.500000  -1340.487427
 1941.000000  8935.820312  -65172.875000  -58656.007812  10404.070312  -48251.937500  310.345917  1591.095215   47.733223  892.795471  -43595.148438  2276.632080
 1942.000000  8896.828125  -65319.546875  -58834.906250  10530.208984  -48304.695312  314.108551  1417.326050   47.794659  891.647888  -43641.914062  841.843811
 1943.000000  8837.951172  -64971.773438  -58554.617188  10352.458008  -48202.160156  308.806366  1538.836792   47.609085  895.123413  -43557.484375  2668.637451
 1944.000000  9171.586914  -65293.906250  -58544.328125  10309.703125  -48234.625000  307.531006  1805.448853   47.688049  893.641235  -43582.246094  2335.317871
 1945.000000  9119.639648  -65322.457031  -58616.031250  10378.538086  -48237.492188  309.584320  1756.655884   47.669804  893.983276  -43586.890625  443.581360
 1946.000000  8830.706055  -65181.808594  -58774.789062  10419.792969  -48354.996094  310.814911  1338.993530   47.681080  893.771851  -43703.296875  1881.312988
 1947.000000  9075.699219  -65310.574219  -58662.625000  10349.330078  -48313.296875  308.713043  1705.613647   47.714298  893.149597  -43658.355469  -1859.357666
 1948.000000  8790.865234  -65198.816406  -58836.906250  10536.818359  -48300.085938  314.305695  1313.216919   47.665676  894.060669  -43649.886719  692.730957
 1949.000000  9152.945312  -65543.632812  -58798.820312  10385.320312  -48413.500000  309.786621  1798.612671   47.516079  896.875488  -43777.898438  1060.828735
 1950.000000  8894.304688  -65284.386719  -58811.468750  10395.110352  -48416.359375  310.078644  1412.765625   47.674522  893.894775  -43765.296875  1683.156982
 1951.000000  8995.392578  -65265.871094  -58695.265625  10342.085938  -48353.179688  308.496979  1647.479370   47.670265  893.974609  -43702.535156  -830.895508
 1952.000000  8801.685547  -65155.386719  -58774.226562  10357.757812  -48416.468750  308.964447  1354.894897   47.652298  894.311646  -43767.574219  1891.554077
 1953.000000  9023.719727  -65245.894531  -58640.679688  10297.043945  -48343.636719  307.153381  1615.833008   47.707088  893.284607  -43689.398438  -260.568878
 1954.000000  9083.259766  -65366.054688  -58700.867188  10342.087891  -48358.781250  308.497009  1669.000610   47.716244  893.113159  -43703.648438  2771.888916
 1955.000000  9095.071289  -65167.097656  -58497.898438  10323.817383  -48174.082031  307.952026  1786.814087   47.777828  891.961975  -43512.941406   51.464733
 1956.000000  9102.530273  -65247.703125  -58569.664062  10368.121094  -48201.542969  309.273560  1691.598755   47.708160  893.264526  -43547.199219  -3713.885010
 1957.000000  9101.113281  -65210.218750  -58536.187500  10350.478516  -48185.710938  308.747314  1796.883667   47.628414  894.760132  -43539.148438   -8.566072
 1958.000000  8980.980469  -65176.062500  -58623.906250  10393.880859  -48230.023438  310.041962  1638.168823   47.646526  894.419983  -43581.695312  2101.278564
 1959.000000  9117.729492  -65502.937500  -58817.578125  10356.929688  -48460.648438  308.939758  1672.207642   47.616131  894.990967  -43815.285156  3263.664551
 1960.000000  9195.721680  -65658.601562  -58890.796875  10446.365234  -48444.429688  311.607544  1721.199341   47.684795  893.702209  -43792.367188  808.706604
 1961.000000  9022.784180  -65481.828125  -58878.414062  10503.520508  -48374.894531  313.312439  1657.988403   47.578957  895.690247  -43733.156250  523.180115
 1962.000000  9135.811523  -65344.640625  -58632.484375  10328.909180  -48303.574219  308.103912  1754.644897   47.698528  893.444885  -43650.171875  253.182739
 1963.000000  8879.109375  -65134.488281  -58667.039062  10389.109375  -48277.929688  309.899628  1469.377075   47.670334  893.973328  -43627.277344  -350.778137
 1964.000000  8949.372070  -65236.460938  -58710.296875  10358.711914  -48351.585938  308.992920  1532.882324   47.568813  895.881226  -43710.835938  1945.931885
 1965.000000  8953.646484  -65316.921875  -58791.390625  10360.330078  -48431.062500  309.041168  1526.181152   47.661407  894.140747  -43781.281250  557.878723
 1966.000000  8877.883789  -65191.707031  -58735.984375  10345.174805  -48390.808594  308.589111  1440.841187   47.710739  893.216248  -43736.214844  -1308.452637
 1967.000000  8909.621094  -65350.953125  -58862.140625  10467.839844  -48394.300781  312.248108  1399.824585   47.620113  894.916077  -43748.546875  2315.200684
 1968.000000  9263.736328  -65537.148438  -58697.484375  10342.839844  -48354.644531  308.519440  1838.641602   47.766811  892.167725  -43694.578125  663.998047
 1969.000000  9168.149414  -65462.066406  -58710.312500  10400.958984  -48309.351562  310.253113  1698.513306   47.780514  891.911865  -43647.949219  2585.683105
 1970.000000  8894.349609  -65136.128906  -58658.023438  10349.861328  -48308.164062  308.728912  1585.546509   47.587936  895.521240  -43665.550781  -1479.063232
 1971.000000  9168.234375  -65366.578125  -58625.445312  10189.242188  -48436.203125  303.937744  1685.030884   47.673668  893.910767  -43785.226562  453.896759
 1972.000000  9026.008789  -65318.171875  -58711.140625  10443.996094  -48267.144531  311.536865  1633.482544   47.631607  894.700134  -43620.269531  1002.036377
 1973.000000  8996.456055  -65385.765625  -58815.335938  10294.775391  -48520.562500  307.085724  1546.777344   47.624878  894.826599  -43874.343750  1305.563232
 1974.000000  9229.044922  -65739.328125  -58940.210938  10617.880859  -48322.328125  316.723724  1738.325195   47.667923  894.018555  -43671.910156  1899.791870
 1975.000000  9216.203125  -65594.359375  -58795.523438  10465.712891  -48329.812500  312.184662  1732.593872   47.787746  891.776855  -43667.707031   65.848694
 1976.000000  9101.587891  -65200.542969  -58519.304688  10247.341797  -48271.960938  305.670807  1886.608032   47.632530  894.682800  -43624.996094  243.018997
 1977.000000  9153.188477  -65209.238281  -58478.484375  10135.552734  -48342.929688  302.336243  1939.342285   47.569576  895.866821  -43702.109375  -1041.015625
 1978.000000  9158.601562  -65333.308594  -58591.937500  10401.699219  -48190.238281  310.275177  1856.715332   47.728043  892.892395  -43533.957031  188.970551
 1979.000000  8984.701172  -65276.878906  -58720.929688  10371.271484  -48349.656250  309.367554  1527.037231   47.772770  892.056396  -43689.011719  -407.228851
 1980.000000  8923.215820  -65372.464844  -58873.703125  10549.839844  -48323.863281  314.694122  1459.765259   47.686947  893.661865  -43671.589844  -409.462433
 1981.000000  8850.062500  -65216.222656  -58788.734375  10470.637695  -48318.097656  312.331573  1440.795288   47.614140  895.028381  -43672.929688  -763.125793
 1982.000000  8893.038086  -65296.136719  -58830.929688  10537.589844  -48293.339844  314.328705  1391.865234   47.797375  891.597229  -43630.292969  -285.874268
 1983.000000  9139.460938  -65411.203125  -58703.101562  10352.162109  -48350.937500  308.797516  1787.381348   47.625076  894.822876  -43704.699219  -714.723022
 1984.000000  9040.567383  -65311.074219  -58688.554688  10377.666016  -48310.890625  309.558289  1581.058105   47.812325  891.318420  -43646.386719  709.384888
 1985.000000  9087.545898  -65259.539062  -58594.007812  10525.115234  -48068.890625  313.956604  1727.674316   47.775520  892.005066  -43407.976562  1076.608032
 1986.000000  8985.590820  -65013.531250  -58442.062500  10172.101562  -48269.960938  303.426453  1634.814087   47.768646  892.133423  -43609.718750  -236.416901
 1987.000000  8842.271484  -64878.757812  -58452.906250  10132.904297  -48320.000000  302.257233  1529.105347   47.633640  894.661987  -43672.925781  -183.770828
 1988.000000  9248.875977  -65705.101562  -58875.085938  10468.003906  -48407.082031  312.253021  1756.846069   47.654694  894.266724  -43757.957031  -229.794739
 1989.000000  8864.427734  -65220.121094  -58783.789062  10550.789062  -48233.000000  314.722443  1352.767700   47.736824  892.728149  -43575.859375  2200.154541
 1990.000000  8939.241211  -65741.039062  -59232.937500  10799.507812  -48433.429688  322.141541  1258.132202   47.678860  893.813477  -43781.945312  456.886475
 1991.000000  8987.851562  -65438.531250  -58864.867188  10498.763672  -48366.101562  313.170563  1479.842285   47.635067  894.635193  -43718.890625  -958.512756
 1992.000000  8781.910156  -65186.777344  -58838.460938  10489.839844  -48348.621094  312.904358  1348.658569   47.613705  895.036560  -43703.492188  1457.005127
 1993.000000  9162.037109  -65517.039062  -58784.195312  10446.108398  -48338.085938  311.599884  1687.536987   47.726379  892.923523  -43681.964844  -1793.385986
 1994.000000  9096.916992  -65369.695312  -58701.593750  10426.156250  -48275.437500  311.004730  1707.928345   47.701519  893.388855  -43621.742188  3825.349609
 1995.000000  8996.414062  -65178.210938  -58607.492188  10237.623047  -48369.867188  305.380920  1659.802124   47.539318  896.437073  -43731.996094  2333.858643
 1996.000000  8918.162109  -65293.312500  -58798.648438  10377.624023  -48421.023438  309.557037  1548.861328   47.553402  896.171570  -43781.781250  3226.837646
 1997.000000  9049.365234  -65433.230469  -58815.507812  10433.014648  -48382.492188  311.209290  1620.729614   47.650776  894.340271  -43733.750000  -512.481140
 1998.000000  9109.922852  -65461.847656  -58781.335938  10395.275391  -48386.062500  310.083557  1642.733276   47.695877  893.494568  -43732.917969  504.833649
 1999.000000  9060.690430  -65470.613281  -58844.046875  10555.352539  -48288.695312  314.858551  1627.653687   47.640724  894.528931  -43640.929688  -2691.643799
 2000.000000  9066.178711  -65161.707031  -58511.000000  10259.246094  -48251.753906  306.025909  1716.751953   47.734173  892.777710  -43594.875000   18.652147
 2001.000000  8949.586914  -65353.507812  -58827.648438  10484.429688  -48343.218750  312.742981  1494.149414   47.738529  892.696228  -43685.914062  296.802338
 2002.000000  9169.192383  -65196.902344  -58449.429688  10045.416992  -48404.011719  299.647552  1887.730103   47.578011  895.708008  -43762.367188  2887.627686
 2003.000000  9072.593750  -65206.570312  -58551.539062  10342.403320  -48209.136719  308.506439  1707.522461   47.662762  894.115356  -43559.222656  743.806946
 2004.000000  9151.670898  -65718.523438  -58997.765625  10576.808594  -48420.957031  315.498566  1556.189331   47.728939  892.875610  -43764.585938  1221.117065
 2005.000000  8849.406250  -65137.453125  -58712.765625  10327.220703  -48385.546875  308.053558  1444.425415   47.690380  893.597534  -43732.937500  -1992.587158
 2006.000000  8887.952148  -65025.585938  -58568.718750  10292.601562  -48276.117188  307.020874  1568.047241   47.634850  894.639282  -43628.925781  1549.088867
 2007.000000  8811.007812  -65343.781250  -58957.500000  10594.914062  -48362.585938  316.038635  1304.980347   47.710567  893.219421  -43708.007812  -231.476166
 2008.000000  8996.769531  -65325.273438  -58755.054688  10441.703125  -48313.351562  311.468475  1617.368042   47.565067  895.951782  -43672.968750  -303.810486
 2009.000000  8802.113281  -64937.957031  -58561.796875  10345.850586  -48215.945312  308.609253  1468.757812   47.650539  894.344666  -43567.222656  1374.506348
 2010.000000  9121.650391  -65469.835938  -58776.054688  10437.676758  -48338.378906  311.348358  1684.833008   47.623837  894.846130  -43692.261719  364.076660
 2011.000000  9069.024414  -65387.851562  -58743.898438  10430.154297  -48313.742188  311.123993  1583.630249   47.821106  891.154785  -43648.378906  938.272156
 2012.000000  8990.890625  -65266.804688  -58696.507812  10513.109375  -48183.398438  313.598480  1591.786133   47.734577  892.770142  -43526.476562  317.254333
 2013.000000  9015.257812  -64917.632812  -58324.281250  10189.955078  -48134.328125  303.959015  1703.273315   47.775558  892.004333  -43473.410156  -1229.190674
 2014.000000  8842.823242  -64799.562500  -58388.500000  10288.107422  -48100.390625  306.886810  1654.101074   47.594727  895.393433  -43457.113281  1757.993652
 2015.000000  9013.704102  -65216.640625  -58621.390625  10450.092773  -48171.296875  311.718719  1662.760132   47.662273  894.124512  -43521.429688  3180.177979
 2016.000000  9121.306641  -65475.675781  -58773.593750  10370.454102  -48403.140625  309.343170  1655.413208   47.702724  893.366272  -43749.328125  -1102.101074
 2017.000000  9144.900391  -65443.359375  -58727.429688  10448.971680  -48278.457031  311.685303  1738.824829   47.610126  895.103821  -43633.679688  -919.850586
 2018.000000  9037.114258  -65269.542969  -58650.554688  10303.912109  -48346.640625  307.358276  1703.675659   47.661350  894.141846  -43696.863281  251.101837
 2019.000000  9062.216797  -65285.144531  -58644.507812  10385.603516  -48258.906250  309.795074  1739.598755   47.662243  894.125061  -43609.042969  855.011658
 2020.000000  8940.857422  -65184.289062  -58679.593750  10404.630859  -48274.960938  310.362640  1610.192749   47.657280  894.218201  -43625.582031  298.795837
 2021.000000  9050.150391  -65283.265625  -58660.179688  10241.294922  -48418.882812  305.490448  1604.090332   47.749062  892.499329  -43760.550781  -2679.109375
 2022.000000  9034.752930  -65448.035156  -58837.531250  10457.013672  -48380.515625  311.925171  1649.206421   47.635216  894.632385  -43733.289062   88.665428
 2023.000000  9081.337891  -65445.066406  -58790.125000  10437.762695  -48352.363281  311.350922  1626.176392   47.749264  892.495544  -43694.011719  1258.341675
 2024.000000  9099.423828  -65391.335938  -58710.046875  10397.095703  -48312.953125  310.137878  1618.183594   47.785290  891.822693  -43651.085938  -409.644928
 2025.000000  9251.404297  -65528.523438  -58707.085938  10384.667969  -48322.417969  309.767151  1833.583862   47.661335  894.142090  -43672.644531  -57.124279
 2026.000000  9199.091797  -65487.648438  -58712.117188  10422.687500  -48289.429688  310.901245  1785.115845   47.658466  894.195923  -43639.933594  1932.378052
 2027.000000  8757.487305  -65041.964844  -58707.382812  10425.507812  -48281.875000  310.985382  1318.227173   47.774975  892.015259  -43621.015625  819.699524
 2028.000000  8789.986328  -65227.089844  -58865.476562  10568.654297  -48296.820312  315.255341  1293.362183   47.671432  893.952698  -43646.062500  -673.656799
 2029.000000  9140.288086  -65443.269531  -58728.703125  10450.487305  -48278.214844  311.730499  1666.461548   47.629417  894.741272  -43631.554688  858.648132
 2030.000000  9018.728516  -65365.421875  -58770.093750  10423.041992  -48347.050781  310.911835  1622.074219   47.673397  893.915894  -43696.101562  470.346497
 2031.000000  8957.214844  -65352.429688  -58824.953125  10448.354492  -48376.597656  311.666870  1437.042969   47.749336  892.494202  -43718.238281  309.392639
 2032.000000  9143.291992  -65374.429688  -58654.101562  10371.294922  -48282.804688  309.368256  1735.403687   47.712799  893.177673  -43628.007812  2112.751221
 2033.000000  8911.048828  -65226.121094  -58736.429688  10312.323242  -48424.105469  307.609161  1471.849976   47.652557  894.306824  -43775.187500  2218.760742
 2034.000000  9190.871094  -65619.515625  -58844.945312  10368.732422  -48476.210938  309.291809  1718.311890   47.693146  893.545715  -43823.332031  1671.971680
 2035.000000  8942.992188  -65552.476562  -59040.070312  10557.910156  -48482.160156  314.934845  1403.166992   47.600224  895.290039  -43838.347656  -344.411621
 2036.000000  9105.974609  -65622.000000  -58942.828125  10492.191406  -48450.636719  312.974518  1604.524780   47.796753  891.608826  -43787.652344  687.644409
 2037.000000  9166.118164  -65493.066406  -58755.031250  10456.658203  -48298.375000  311.914581  1741.076172   47.683315  893.729919  -43646.457031  1913.141968
 2038.000000  8850.878906  -65355.992188  -58919.703125  10613.804688  -48305.898438  316.602142  1331.706421   47.727509  892.902405  -43649.667969  382.389740
 2039.000000  8894.041016  -65097.507812  -58625.640625  10389.261719  -48236.378906  309.904175  1521.527710   47.719482  893.052551  -43580.929688  1006.754395
 2040.000000  9080.420898  -65458.640625  -58803.523438  10457.322266  -48346.203125  311.934387  1725.511719   47.628880  894.751404  -43699.593750  1397.364868
 2041.000000  9028.493164  -65181.625000  -58579.257812  10319.119141  -48260.140625  307.811890  1689.284790   47.693081  893.546936  -43607.269531  -1899.240723
 2042.000000  9056.442383  -64959.375000  -58332.484375  9923.605469  -48408.878906  296.014008  1806.309204   47.593563  895.415344  -43765.714844  571.580627
 2043.000000  9096.479492  -65695.898438  -59024.500000  10674.356445  -48350.144531  318.408356  1513.960083   47.674515  893.894897  -43699.085938  1359.494019
 2044.000000  9169.100586  -65595.539062  -58853.398438  10357.759766  -48495.640625  308.964508  1665.524902   47.683315  893.729919  -43843.722656  2806.268799
 2045.000000  9101.144531  -65200.476562  -58525.703125  10166.351562  -48359.351562  303.254944  1745.815430   47.733135  892.797119  -43702.570312  1455.453857
 2046.000000  9067.030273  -65618.109375  -58968.710938  10637.166016  -48331.546875  317.298981  1496.505249   47.744617  892.582397  -43673.648438  2133.886963
 2047.000000  8867.872070  -65442.406250  -59002.507812  10634.158203  -48368.351562  317.209259  1414.332520   47.575500  895.755310  -43726.953125  979.853577
 2048.000000  9390.142578  -65532.328125  -58561.593750  10188.988281  -48372.605469  303.930176  2016.857056   47.692047  893.566284  -43719.835938  3011.293701
 2049.000000  9151.645508  -65558.132812  -58840.062500  10478.804688  -48361.257812  312.575226  1659.559937   47.728771  892.878784  -43704.906250  2546.910400
 2050.000000  9113.871094  -65361.687500  -58663.289062  10250.732422  -48412.554688  305.771942  1730.020874   47.651875  894.319641  -43763.703125  -2333.283691
 2051.000000  9008.611328  -65265.792969  -58686.007812  10364.638672  -48321.367188  309.169708  1588.765259   47.696270  893.487183  -43668.183594  1926.337524
 2052.000000  8870.947266  -65315.417969  -58862.078125  10559.487305  -48302.589844  314.981903  1415.712891   47.644775  894.452881  -43654.429688  2657.635010
 2053.000000  9118.409180  -65480.953125  -58794.125000  10404.961914  -48389.164062  310.372498  1668.710327   47.761997  892.257629  -43729.570312  1815.325806
 2054.000000  9193.276367  -65525.992188  -58759.851562  10494.498047  -48265.351562  313.043304  1841.663452   47.623375  894.854797  -43619.281250  518.393433
 2055.000000  8942.899414  -65323.250000  -58798.031250  10552.778320  -48245.253906  314.781769  1409.861938   47.787125  891.788452  -43583.207031  -357.951324
 2056.000000  9057.414062  -65510.656250  -58870.414062  10426.977539  -48443.437500  311.029205  1545.119141   47.618919  894.938538  -43797.800781   66.129448
 2057.000000  8892.482422  -65263.500000  -58793.804688  10463.887695  -48329.917969  312.130219  1430.600464   47.662895  894.112854  -43679.992188  1814.638550
 2058.000000  9082.697266  -65219.484375  -58560.039062  10289.352539  -48270.687500  306.923981  1762.499512   47.556149  896.119812  -43631.175781  1420.011719
 2059.000000  9118.612305  -65402.613281  -58711.757812  10342.761719  -48368.996094  308.517120  1669.940063   47.701359  893.391846  -43715.316406  641.960632
 2060.000000  9105.708984  -65560.046875  -58863.429688  10467.773438  -48395.656250  312.246124  1583.064941   47.667847  894.019958  -43745.246094  1760.979126
 2061.000000  9126.562500  -65452.402344  -58748.937500  10435.077148  -48313.859375  311.270813  1659.463867   47.745777  892.560730  -43655.847656  2754.170410
 2062.000000  9034.244141  -65426.429688  -58818.632812  10490.582031  -48328.050781  312.926483  1496.567871   47.823425  891.111572  -43662.464844  331.686157
 2063.000000  9030.501953  -65248.703125  -58638.835938  10248.430664  -48390.406250  305.703308  1692.947144   47.632790  894.677917  -43743.417969  -198.350952
 2064.000000  9021.982422  -65241.273438  -58630.765625  10336.589844  -48294.175781  308.333038  1594.889160   47.740620  892.657166  -43636.667969  -1859.412964
 2065.000000  9323.346680  -65515.796875  -58620.156250  10244.179688  -48375.976562  305.576477  1987.622925   47.730850  892.839905  -43719.421875  -692.664856
 2066.000000  9131.177734  -65561.164062  -58842.867188  10450.771484  -48392.093750  311.738983  1692.472046   47.713146  893.171143  -43737.265625  -467.358032
 2067.000000  9147.000000  -65401.867188  -58676.710938  10270.539062  -48406.171875  306.362762  1736.063599   47.768269  892.140503  -43745.964844  418.341705
 2068.000000  9109.410156  -65607.585938  -58927.390625  10536.705078  -48390.687500  314.302307  1598.588989   47.638130  894.577637  -43743.175781  -999.380127
 2069.000000  9280.546875  -65687.976562  -58826.195312  10371.008789  -48455.187500  309.359711  1812.500122   47.706383  893.297791  -43801.019531   93.354202
 2070.000000  8845.041992  -65082.917969  -58665.015625  10334.703125  -48330.312500  308.276733  1461.752441   47.507450  897.038391  -43695.550781  1230.591431
 2071.000000  8763.077148  -64937.929688  -58590.914062  10225.843750  -48365.070312  305.029541  1428.033569   47.575630  895.752869  -43723.656250  166.965378
 2072.000000  9246.364258  -65570.546875  -58741.179688  10459.767578  -48281.414062  312.007324  1885.708130   47.668533  894.007080  -43630.937500  1123.517090
 2073.000000  8862.462891  -65206.632812  -58766.945312  10532.416016  -48234.531250  314.174377  1400.520874   47.807899  891.400940  -43570.457031  1623.030884
 2074.000000  9106.020508  -65310.429688  -58626.000000  10268.913086  -48357.085938  306.314270  1789.103882   47.643715  894.472778  -43709.031250  1254.167847
 2075.000000  9092.154297  -65302.539062  -58634.578125  10387.853516  -48246.726562  309.862183  1714.779907   47.790714  891.721497  -43584.328125  1806.427979
 2076.000000  9024.564453  -65337.148438  -58727.625000  10423.863281  -48303.761719  310.936310  1604.203003   47.595367  895.381409  -43660.421875  1672.453125
 2077.000000  8991.538086  -65283.539062  -58710.117188  10393.882812  -48316.234375  310.042023  1591.046753   47.613201  895.046021  -43671.156250  971.528992
 2078.000000  9192.660156  -65387.765625  -58616.453125  10227.860352  -48388.593750  305.089691  1848.621216   47.599518  895.303345  -43744.851562  630.943909
 2079.000000  9061.516602  -65422.000000  -58794.195312  10461.277344  -48332.917969  312.052368  1535.450562   47.792671  891.684937  -43670.332031  1032.122070
 2080.000000  9083.018555  -65426.109375  -58772.085938  10273.953125  -48498.132812  306.464600  1640.828125   47.760612  892.283508  -43838.671875  3165.893555
 2081.000000  8925.527344  -65330.500000  -58830.203125  10423.116211  -48407.085938  310.914032  1469.759644   47.620621  894.906555  -43761.285156  -762.799805
 2082.000000  9017.334961  -65362.117188  -58767.312500  10350.160156  -48417.152344  308.737823  1551.583008   47.677025  893.847839  -43765.847656  1647.081055
 2083.000000  9092.101562  -65340.699219  -58676.562500  10279.672852  -48396.890625  306.635223  1767.160278   47.610752  895.092041  -43752.050781  -441.450989
 2084.000000  8952.495117  -65193.972656  -58670.148438  10382.497070  -48287.652344  309.702393  1614.500366   47.630226  894.726074  -43640.914062  1394.880615
 2085.000000  9227.581055  -65511.898438  -58713.476562  10310.435547  -48403.039062  307.552856  1918.393555   47.605553  895.189819  -43758.707031  1617.847534
 2086.000000  9046.265625  -65273.867188  -58640.820312  10367.142578  -48273.679688  309.244385  1600.620605   47.770039  892.107422  -43613.300781  1690.200439
 2087.000000  9252.866211  -65657.109375  -58819.460938  10398.923828  -48420.539062  310.192413  1735.073242   47.716152  893.114868  -43765.417969  2430.403809
 2088.000000  8930.531250  -65384.898438  -58880.164062  10597.213867  -48282.949219  316.107239  1448.604004   47.694427  893.521729  -43629.945312  344.530212
 2089.000000  8849.805664  -65429.839844  -59004.828125  10557.031250  -48447.796875  314.908630  1250.544800   47.718105  893.078369  -43792.484375  146.606735
 2090.000000  8999.574219  -65561.382812  -58980.703125  10615.095703  -48365.609375  316.640656  1435.897461   47.631542  894.701355  -43718.742188  1445.181763
 2091.000000  8938.642578  -65411.328125  -58894.421875  10525.748047  -48368.671875  313.975464  1388.976074   47.807774  891.403259  -43704.609375  408.680878
 2092.000000  9196.105469  -65612.273438  -58838.453125  10477.827148  -48360.625000  312.546021  1684.461914   47.850899  890.599915  -43692.359375  -292.861206
 2093.000000  8996.335938  -65292.257812  -58714.265625  10420.582031  -48293.683594  310.838440  1551.941772   47.669064  893.997131  -43643.156250  -814.669922
 2094.000000  8996.285156  -65280.289062  -58695.718750  10401.333008  -48294.386719  310.264252  1508.317383   47.797703  891.591125  -43631.308594  -490.055054
 2095.000000  9098.427734  -65335.062500  -58652.765625  10426.840820  -48225.925781  311.025146  1728.602051   47.629040  894.748413  -43579.300781  2076.205566
 2096.000000  8938.568359  -65083.773438  -58566.953125  10220.359375  -48346.593750  304.865936  1556.325562   47.687382  893.653748  -43694.277344  -1242.382446
 2097.000000  8946.996094  -65176.839844  -58651.531250  10410.792969  -48240.738281  310.546448  1477.729004   47.795853  891.625610  -43577.839844  -105.682388
 2098.000000  8994.166016  -65187.351562  -58620.570312  10369.954102  -48250.617188  309.328247  1667.857544   47.550514  896.226013  -43611.656250  1326.302979
 2099.000000  9077.404297  -65287.320312  -58628.664062  10298.087891  -48330.578125  307.184540  1742.166016   47.655746  894.246948  -43681.347656  1521.536987
 2100.000000  9085.906250  -65474.519531  -58821.562500  10324.871094  -48496.691406  307.983459  1612.855591   47.675297  893.880249  -43845.554688  3109.808350
 2101.000000  9145.702148  -65682.742188  -58965.031250  10515.426758  -48449.605469  313.667603  1606.882812   47.664989  894.073547  -43799.476562  196.334900
 2102.000000  9085.907227  -65291.191406  -58628.328125  10349.783203  -48278.546875  308.726562  1640.479980   47.742687  892.618530  -43620.835938  2302.932861
 2103.000000  9200.112305  -65551.031250  -58774.125000  10342.941406  -48431.183594  308.522491  1663.056274   47.720940  893.025330  -43775.593750  -162.009232
 2104.000000  9067.702148  -65335.921875  -58687.046875  10339.946289  -48347.101562  308.433136  1750.647095   47.507957  897.028809  -43712.289062  -1950.713867
 2105.000000  9238.063477  -65580.609375  -58764.382812  10437.705078  -48326.679688  311.349213  1804.111816   47.770012  892.107910  -43666.304688  864.091064
 2106.000000  9233.392578  -65588.984375  -58782.507812  10325.255859  -48457.250000  307.994934  1782.461792   47.678814  893.814331  -43805.769531   44.300419
 2107.000000  8898.515625  -65147.972656  -58677.414062  10445.195312  -48232.218750  311.572632  1465.818848   47.666332  894.048340  -43581.957031  2120.615723
 2108.000000  9096.312500  -65312.515625  -58646.320312  10331.279297  -48315.039062  308.174622  1736.255493   47.571625  895.828247  -43674.015625  793.197205
 2109.000000  9051.238281  -65410.476562  -58779.835938  10440.300781  -48339.535156  311.426636  1569.390015   47.539982  896.424561  -43701.601562  -57.231415
 2110.000000  9103.222656  -65276.257812  -58593.585938  10227.930664  -48365.656250  305.091797  1783.972046   47.583817  895.598755  -43723.445312  -56.234695
 2111.000000  9216.371094  -65215.601562  -58427.687500  10033.580078  -48394.109375  299.294464  1937.334106   47.535770  896.503967  -43756.585938  239.907959
 2112.000000  9081.745117  -65330.429688  -58678.000000  10389.111328  -48288.890625  309.899689  1617.210083   47.761894  892.259583  -43629.304688  1680.587402
 2113.000000  9150.593750  -65515.691406  -58790.164062  10488.868164  -48301.296875  312.875366  1715.589722   47.743103  892.610718  -43643.546875  839.238647
 2114.000000  9235.600586  -65632.929688  -58823.015625  10425.710938  -48397.304688  310.991425  1796.642212   47.699326  893.429932  -43743.824219  2685.099609
 2115.000000  9011.703125  -65556.835938  -58975.156250  10483.546875  -48491.609375  312.716644  1366.954590   47.813465  891.297180  -43826.992188  -79.674591
 2116.000000  9203.490234  -65405.261719  -58626.148438  10137.935547  -48488.210938  302.407318  1766.319336   47.696609  893.480835  -43834.996094  3134.661621
 2117.000000  9003.763672  -65236.644531  -58661.953125  10415.449219  -48246.503906  310.685333  1591.403809   47.747623  892.526245  -43588.312500  -756.304871
 2118.000000  9094.255859  -65102.429688  -58440.453125  10060.888672  -48379.562500  300.109039  1739.731445   47.712414  893.184875  -43724.804688  216.550659
 2119.000000  9106.750000  -65074.406250  -58382.906250  10141.521484  -48241.382812  302.514282  1810.585449   47.698971  893.436584  -43587.937500  -2462.211182
 2120.000000  9332.087891  -65459.316406  -58548.218750  10096.804688  -48451.414062  301.180389  1987.619141   47.683224  893.731628  -43799.503906  -185.029739
 2121.000000  9061.844727  -65502.359375  -58870.828125  10546.209961  -48324.617188  314.585846  1578.959961   47.637878  894.582397  -43677.132812  1111.748291
 2122.000000  8964.015625  -65422.234375  -58877.953125  10526.727539  -48351.226562  314.004700  1442.589478   47.869919  890.246033  -43681.101562  798.513611
 2123.000000  9090.138672  -65514.710938  -58860.664062  10383.033203  -48477.632812  309.718384  1627.366577   47.564545  895.961609  -43837.300781  1476.964600
 2124.000000  8971.663086  -65446.507812  -58903.906250  10421.726562  -48482.179688  310.872589  1502.553345   47.654617  894.268127  -43833.062500  -697.178772
 2125.000000  9076.919922  -65517.945312  -58866.140625  10441.085938  -48425.054688  311.450073  1693.345703   47.618443  894.947510  -43779.464844  631.097839
 2126.000000  9066.941406  -65355.273438  -58717.718750  10364.242188  -48353.476562  309.157867  1607.954712   47.786427  891.801514  -43691.500000  -777.330811
 2127.000000  8977.471680  -65336.414062  -58779.343750  10320.839844  -48458.503906  307.863220  1503.915894   47.639004  894.561218  -43810.906250  2267.891113
 2128.000000  9096.225586  -65265.007812  -58594.531250  10298.729492  -48295.800781  307.203674  1651.903931   47.774239  892.028992  -43635.011719  2538.993408
 2129.000000  8962.720703  -65182.773438  -58653.601562  10283.410156  -48370.191406  306.746704  1568.474976   47.710117  893.227844  -43715.656250  -2166.401611
 2130.000000  8860.748047  -65105.722656  -58663.390625  10393.657227  -48269.734375  310.035309  1425.017944   47.722698  892.992371  -43613.972656  -2480.053955
 2131.000000  8978.651367  -65252.746094  -58692.296875  10447.951172  -48244.343750  311.654846  1616.244263   47.690834  893.589050  -43591.691406  -1281.089722
 2132.000000  8859.141602  -65242.164062  -58814.632812  10467.069336  -48347.562500  312.225128  1434.302246   47.647293  894.405640  -43699.156250  -833.831970
 2133.000000  9005.841797  -65300.925781  -58713.984375  10424.467773  -48289.515625  310.954346  1546.540405   47.706543  893.294800  -43635.332031  -727.308411
 2134.000000  8872.083984  -65247.343750  -58797.421875  10481.505859  -48315.914062  312.655762  1462.350220   47.583260  895.609253  -43673.757812  727.402405
 2135.000000  8921.969727  -65191.148438  -58703.656250  10442.279297  -48261.375000  311.485657  1490.777710   47.653446  894.290100  -43612.371094  1015.423828
 2136.000000  9065.591797  -65371.636719  -58733.132812  10439.788086  -48293.343750  311.411346  1638.794556   47.612392  895.061218  -43648.343750  1112.908691
 2137.000000  8940.280273  -64955.324219  -58435.171875  10178.470703  -48256.703125  303.616455  1577.489746   47.824169  891.097656  -43591.042969  -748.810730
 2138.000000  9002.800781  -65325.812500  -58744.515625  10432.666016  -48311.851562  311.198914  1537.728394   47.689053  893.622437  -43659.375000  -1108.913818
 2139.000000  9080.807617  -65381.835938  -58725.445312  10364.963867  -48360.480469  309.179382  1697.881226   47.621014  894.899170  -43714.640625  603.651306
 2140.000000  9110.433594  -65538.000000  -58856.632812  10401.070312  -48455.562500  310.256439  1691.709961   47.634861  894.639038  -43808.371094  1597.477295
 2141.000000  9059.467773  -65635.968750  -59002.421875  10522.926758  -48479.496094  313.891327  1595.894409   47.686844  893.663818  -43827.234375  254.349289
 2142.000000  8895.103516  -65255.757812  -58788.406250  10491.345703  -48297.062500  312.949280  1451.094238   47.689377  893.616333  -43644.554688  2791.280762
 2143.000000  9007.460938  -65115.546875  -58530.937500  10297.190430  -48233.746094  307.157776  1744.350464   47.526073  896.686890  -43597.167969  901.700073
 2144.000000  9075.226562  -65585.078125  -58931.515625  10444.218750  -48487.296875  311.543518  1539.720581   47.828033  891.025696  -43821.257812  -2160.714600
 2145.000000  8892.411133  -65112.101562  -58653.859375  10306.937500  -48346.921875  307.448517  1459.683472   47.741364  892.643250  -43689.339844  3184.409912
 2146.000000  9325.574219  -65534.843750  -58636.914062  10286.789062  -48350.125000  306.847504  1957.079956   47.805588  891.444031  -43686.277344  4473.162598
 2147.000000  8918.371094  -65118.261719  -58629.476562  10214.429688  -48415.046875  304.689056  1563.980835   47.576225  895.741638  -43773.574219  -529.977051
 2148.000000  9255.246094  -65572.296875  -58737.570312  10301.776367  -48435.792969  307.294556  1899.432495   47.599106  895.311096  -43792.089844  1740.717285
 2149.000000  8897.133789  -65210.953125  -58734.484375  10444.302734  -48290.179688  311.546021  1502.226440   47.562271  896.004456  -43650.070312  1379.174072
 2150.000000  9032.306641  -65222.375000  -58617.265625  10267.882812  -48349.382812  306.283539  1653.045044   47.593151  895.423096  -43706.261719  705.859558
 2151.000000  9270.835938  -65372.988281  -58519.648438  10093.675781  -48425.972656  301.087067  1981.325684   47.534626  896.525513  -43788.558594  -565.895874
 2152.000000  9039.653320  -65387.816406  -58770.937500  10417.378906  -48353.558594  310.742889  1558.422974   47.711708  893.198059  -43698.871094  2600.189941
 2153.000000  8969.128906  -65260.054688  -58721.445312  10407.001953  -48314.445312  310.433350  1528.298828   47.830521  890.979370  -43648.164062  703.657715
 2154.000000  9262.723633  -65547.343750  -58703.328125  10396.028320  -48307.300781  310.106018  1818.270630   47.639935  894.543762  -43659.613281  -2223.938721
 2155.000000  9220.329102  -65393.558594  -58589.031250  10284.695312  -48304.335938  306.785034  1799.320312   47.715435  893.128296  -43649.285156  119.862511
 2156.000000  9059.974609  -65363.859375  -58722.867188  10378.935547  -48343.929688  309.596161  1538.016235   47.811729  891.329529  -43679.484375  -2883.523193
 2157.000000  8835.740234  -65172.140625  -58761.570312  10352.837891  -48408.734375  308.817688  1402.928345   47.701878  893.382141  -43755.003906  498.014496
 2158.000000  9007.614258  -65340.546875  -58759.320312  10378.095703  -48381.226562  309.571106  1523.050781   47.726662  892.918213  -43725.078125  1595.335571
 2159.000000  8773.459961  -64973.132812  -58620.289062  10202.427734  -48417.859375  304.331024  1371.073853   47.684830  893.701538  -43765.792969  1338.410400
 2160.000000  9003.408203  -65235.082031  -58655.789062  10375.739258  -48280.050781  309.500824  1727.060913   47.579041  895.688660  -43638.304688  1026.719116
 2161.000000  8866.707031  -64983.203125  -58517.601562  10246.762695  -48270.839844  305.653534  1522.348999   47.586735  895.543823  -43628.343750  3114.162598
 2162.000000  9132.083984  -65742.359375  -59045.414062  10595.902344  -48449.511719  316.068115  1584.992554   47.638893  894.563293  -43801.925781  2115.111816
 2163.000000  9176.375977  -65291.101562  -58542.882812  10199.826172  -48343.054688  304.253448  1872.941406   47.572063  895.820007  -43701.988281  725.074951
 2164.000000  8813.259766  -65205.414062  -58817.734375  10431.011719  -48386.722656  311.149567  1274.742676   47.783360  891.858704  -43725.042969  2371.992676
 2165.000000  9120.169922  -65513.656250  -58818.312500  10513.198242  -48305.113281  313.601135  1692.700806   47.708668  893.255005  -43650.722656  974.379639
 2166.000000  9086.756836  -65224.546875  -58542.476562  10291.308594  -48251.167969  306.982300  1661.192749   47.825836  891.066650  -43585.343750  494.929535
 2167.000000  9052.195312  -65411.914062  -58786.242188  10490.201172  -48296.039062  312.915131  1612.448730   47.611744  895.073425  -43651.101562  397.842010
 2168.000000  9095.154297  -65536.500000  -58872.515625  10469.751953  -48402.765625  312.305145  1668.835938   47.677948  893.830566  -43751.371094  -895.032837
 2169.000000  9378.838867  -65466.105469  -58508.765625  10186.739258  -48322.027344  303.863098  2047.467407   47.705376  893.316650  -43667.957031  -1137.145264
 2170.000000  9277.834961  -65420.468750  -58566.148438  10362.007812  -48204.140625  309.091217  1948.185181   47.674721  893.891052  -43553.062500  3408.187012
 2171.000000  8946.559570  -65235.492188  -58705.742188  10488.885742  -48216.855469  312.875885  1523.687134   47.763088  892.237244  -43557.156250  1203.957520
 2172.000000  9117.640625  -65512.863281  -58821.164062  10487.393555  -48333.769531  312.831390  1652.083374   47.639465  894.552551  -43686.128906  3803.243896
 2173.000000  8835.158203  -65124.683594  -58715.710938  10441.394531  -48274.316406  311.459259  1408.098633   47.669437  893.990112  -43623.750000  -191.093842
 2174.000000  9027.041016  -65504.367188  -58914.367188  10550.158203  -48364.210938  314.703613  1491.001831   47.764858  892.204163  -43704.335938  2787.184570
 2175.000000  9032.367188  -65510.671875  -58899.257812  10368.999023  -48530.257812  309.299774  1485.754517   47.777790  891.962708  -43869.121094  1061.703491
 2176.000000  8994.667969  -65250.125000  -58683.625000  10326.806641  -48356.820312  308.041199  1569.464478   47.696129  893.489807  -43703.652344  -655.739929
 2177.000000  8844.865234  -64882.058594  -58454.078125  10219.240234  -48234.835938  304.832581  1577.443359   47.620377  894.911133  -43589.058594  987.376770
 2178.000000  8893.042969  -65212.972656  -58744.929688  10450.205078  -48294.726562  311.722076  1477.712524   47.688904  893.625183  -43642.261719  -842.190552
 2179.000000  8964.273438  -65314.281250  -58776.523438  10500.746094  -48275.777344  313.229675  1498.904907   47.817722  891.217834  -43610.746094  -308.764435
 2180.000000  9060.558594  -65389.531250  -58757.828125  10422.921875  -48334.906250  310.908234  1640.540039   47.663475  894.101929  -43684.921875  -124.524643
 2181.000000  9060.246094  -65712.937500  -59072.960938  10735.354492  -48337.605469  320.227875  1495.856323   47.678108  893.827515  -43686.195312  1402.619141
 2182.000000  9086.691406  -65281.527344  -58621.929688  10303.832031  -48318.097656  307.355865  1752.612793   47.686932  893.662170  -43665.828125  -63.868343
 2183.000000  9301.598633  -65647.984375  -58770.375000  10329.448242  -48440.925781  308.119995  1837.649048   47.576092  895.744141  -43799.468750  589.530945
 2184.000000  8991.910156  -65393.531250  -58838.132812  10507.838867  -48330.292969  313.441254  1518.921021   47.737888  892.708252  -43673.050781  1242.948853
 2185.000000  9058.809570  -65623.007812  -58980.148438  10639.509766  -48340.640625  317.368896  1445.827515   47.787689  891.777954  -43678.539062  215.111847
 2186.000000  9106.422852  -65535.460938  -58852.929688  10472.324219  -48380.605469  312.381866  1602.800781   47.729153  892.871643  -43724.214844  332.178314
 2187.000000  9161.393555  -65249.609375  -58510.781250  10149.573242  -48361.207031  302.754456  1849.901489   47.786354  891.802856  -43699.234375  -496.913818
 2188.000000  8995.913086  -65176.703125  -58598.375000  10406.470703  -48191.906250  310.417511  1631.831665   47.628826  894.752380  -43545.304688  -535.959961
 2189.000000  9279.828125  -65499.128906  -58651.093750  10391.417969  -48259.675781  309.968506  1875.868530   47.696823  893.476807  -43606.437500  259.042816
 2190.000000  9237.716797  -65576.078125  -58763.835938  10510.066406  -48253.769531  313.507690  1793.918335   47.850910  890.599731  -43585.500000  -1321.493652
 2191.000000  9029.855469  -65243.156250  -58634.539062  10310.078125  -48324.460938  307.542206  1563.948608   47.871330  890.219788  -43654.199219  3222.862549
 2192.000000  8837.359375  -65042.355469  -58629.335938  10468.354492  -48160.980469  312.263458  1392.788452   47.724564  892.957458  -43505.039062  1288.003662
 2193.000000  9001.871094  -65313.988281  -58737.609375  10448.004883  -48289.605469  311.656464  1541.479126   47.708134  893.265015  -43635.265625  1373.602905
 2194.000000  9116.074219  -65362.210938  -58676.093750  10318.911133  -48357.183594  307.805695  1692.585571   47.652607  894.305847  -43708.261719  1022.306824
 2195.000000  9122.186523  -65430.429688  -58729.500000  10414.168945  -48315.332031  310.647156  1651.334351   47.784920  891.829590  -43653.500000  1551.656982
 2196.000000  9117.609375  -65423.105469  -58724.554688  10284.056641  -48440.500000  306.765991  1719.162720   47.594372  895.400146  -43797.257812  417.986511
 2197.000000  8975.932617  -65093.171875  -58533.437500  10360.227539  -48173.210938  309.038116  1669.742554   47.682819  893.739258  -43521.339844  3558.350098
 2198.000000  9203.824219  -65561.804688  -58791.171875  10458.541016  -48332.632812  311.970734  1763.467285   47.709480  893.239807  -43678.160156  708.774475
 2199.000000  9163.539062  -65319.808594  -58581.085938  10193.745117  -48387.339844  304.072052  1780.132202   47.644993  894.448792  -43739.160156  1747.294922
 2200.000000  9044.660156  -65254.824219  -58645.585938  10256.421875  -48389.164062  305.941681  1681.138794   47.562496  896.000183  -43749.031250  -503.442688
 2201.000000  8889.949219  -65527.972656  -59064.328125  10629.880859  -48434.445312  317.081665  1279.229492   47.695244  893.506409  -43781.363281  750.723450
 2202.000000  8971.604492  -65258.257812  -58713.695312  10501.969727  -48211.726562  313.266174  1539.985718   47.636742  894.603699  -43564.351562  1440.810547
 2203.000000  9014.224609  -65234.105469  -58638.804688  10427.716797  -48211.085938  311.051270  1622.520142   47.747360  892.531128  -43552.917969  -1380.998047
 2204.000000  9047.128906  -65276.859375  -58650.273438  10258.928711  -48391.343750  306.016449  1714.381348   47.582302  895.627258  -43749.281250  2989.989746
 2205.000000  9019.436523  -65242.515625  -58652.601562  10340.856445  -48311.746094  308.460297  1580.990845   47.642643  894.492920  -43663.796875  1477.630005
 2206.000000  8916.535156  -65350.187500  -58850.882812  10522.308594  -48328.574219  313.872864  1410.006836   47.570400  895.851318  -43687.671875  -26.461811
 2207.000000  8852.192383  -65109.601562  -58689.156250  10457.916016  -48231.242188  311.952087  1377.540161   47.676594  893.855957  -43579.980469  962.880676
 2208.000000  9102.093750  -65343.093750  -58656.945312  10240.689453  -48416.257812  305.472382  1649.063843   47.694626  893.518005  -43763.234375  3131.038574
 2209.000000  8852.253906  -65173.710938  -58746.421875  10504.179688  -48242.242188  313.332092  1425.525513   47.657139  894.220825  -43592.878906  2009.017578
 2210.000000  9041.672852  -65536.585938  -58923.953125  10573.685547  -48350.265625  315.405426  1622.593140   47.585091  895.574768  -43707.929688  1398.684692
 2211.000000  9003.275391  -65226.656250  -58654.507812  10400.407227  -48254.101562  310.236633  1642.383667   47.673225  893.919067  -43603.167969  1054.585693
 2212.000000  9048.429688  -65437.207031  -58817.789062  10405.262695  -48412.527344  310.381470  1619.228394   47.661163  894.145325  -43762.769531  3107.679932
 2213.000000  9169.921875  -65164.523438  -58424.296875  10116.752930  -48307.542969  301.775452  1883.979858   47.726547  892.920349  -43651.406250  3777.913086
 2214.000000  9093.775391  -65382.843750  -58709.156250  10259.439453  -48449.718750  306.031677  1690.917847   47.546337  896.304749  -43811.164062  -1150.789551
 2215.000000  9066.778320  -65350.062500  -58708.054688  10254.288086  -48453.765625  305.878021  1682.318726   47.562817  895.994141  -43813.601562  -1318.715454
 2216.000000  9242.580078  -65459.085938  -58641.335938  10224.989258  -48416.347656  305.004059  1881.347656   47.707699  893.273132  -43762.050781  955.097412
 2217.000000  8886.934570  -65148.140625  -58694.656250  10378.770508  -48315.886719  309.591248  1448.263794   47.671608  893.949402  -43665.109375   20.437487
 2218.000000  9092.228516  -65307.636719  -58638.500000  10429.930664  -48208.570312  311.117310  1717.404175   47.707390  893.278931  -43554.304688  177.380524
 2219.000000  9080.639648  -65541.148438  -58888.242188  10556.259766  -48331.984375  314.885620  1563.807007   47.647072  894.409790  -43683.601562  698.315552
 2220.000000  8915.693359  -65371.710938  -58884.953125  10505.337891  -48379.617188  313.366638  1402.010132   47.713779  893.159302  -43724.726562  -2140.367676
 2221.000000  9037.658203  -65158.613281  -58553.609375  10362.751953  -48190.859375  309.113403  1724.047485   47.557999  896.084961  -43551.164062  -1628.261475
 2222.000000  8971.541992  -65250.152344  -58709.031250  10247.579102  -48461.453125  305.677887  1585.622681   47.545700  896.316711  -43822.960938  -1536.654785
 2223.000000  9055.597656  -65187.933594  -58551.296875  10162.034180  -48389.261719  303.126160  1691.527954   47.689148  893.620605  -43736.773438  261.844299
 2224.000000  9116.382812  -65541.312500  -58849.765625  10476.161133  -48373.605469  312.496338  1624.754883   47.692986  893.548706  -43720.742188  1301.902832
 2225.000000  8947.999023  -65251.578125  -58727.273438  10378.349609  -48348.921875  309.578674  1507.906738   47.653923  894.281189  -43699.871094  -913.984009
 2226.000000  8819.041992  -65249.941406  -58865.085938  10552.538086  -48312.546875  314.774597  1373.406860   47.672558  893.931641  -43661.675781  1441.682373
 2227.000000  9229.750000  -65411.292969  -58598.609375  10290.683594  -48307.925781  306.963684  1871.704468   47.527473  896.660461  -43671.210938  1814.148438
 2228.000000  9105.399414  -65369.601562  -58681.257812  10265.549805  -48415.707031  306.213959  1659.856079   47.763638  892.226990  -43755.953125  975.010132
 2229.000000  9059.627930  -65541.132812  -58912.414062  10574.181641  -48338.234375  315.420227  1572.305664   47.581364  895.644897  -43696.261719  -1190.049683
 2230.000000  8984.671875  -65240.773438  -58681.445312  10359.916992  -48321.527344  309.028839  1595.427612   47.618629  894.943970  -43675.917969  -37.927235
 2231.000000  9038.668945  -65369.855469  -58759.328125  10364.511719  -48394.816406  309.165924  1557.324097   47.688160  893.639160  -43742.425781  582.288330
 2232.000000  8771.925781  -65091.441406  -58748.296875  10424.956055  -48323.339844  310.968933  1372.831665   47.713894  893.157166  -43668.437500  1170.009644
 2233.000000  8869.435547  -65245.722656  -58792.648438  10512.694336  -48279.953125  313.586090  1374.418457   47.618835  894.940125  -43634.324219  1874.303223
 2234.000000  9053.525391  -65353.582031  -58720.570312  10337.894531  -48382.675781  308.371948  1573.781128   47.705376  893.316650  -43728.605469  2124.435303
 2235.000000  9058.667969  -65244.832031  -58612.859375  10264.956055  -48347.902344  306.196228  1640.088013   47.774082  892.031921  -43687.128906  -1284.888306
 2236.000000  9043.212891  -65529.937500  -58911.507812  10527.713867  -48383.792969  314.034119  1540.509155   47.628807  894.752747  -43737.191406  1554.002197
 2237.000000  9014.945312  -65364.515625  -58777.945312  10513.503906  -48264.441406  313.610229  1607.286133   47.634850  894.639282  -43617.250000  1554.454224
 2238.000000  8981.367188  -65133.886719  -58577.601562  10260.489258  -48317.113281  306.062988  1665.691406   47.610550  895.095886  -43672.292969  732.520508
 2239.000000  9260.763672  -65593.164062  -58747.492188  10326.656250  -48420.835938  308.036713  1871.527466   47.696854  893.476257  -43767.597656  2269.526367
 2240.000000  9201.035156  -65554.710938  -58766.179688  10440.750000  -48325.429688  311.440033  1660.182983   47.874943  890.152649  -43654.816406  4069.663086
 2241.000000  9097.492188  -65350.003906  -58684.078125  10373.050781  -48311.027344  309.420624  1589.868042   47.884224  889.980103  -43639.507812  -1646.065430
 2242.000000  8957.287109  -65398.242188  -58862.562500  10536.970703  -48325.593750  314.310242  1438.717163   47.899300  889.700012  -43652.605469  709.439697
 2243.000000  8866.959961  -65177.664062  -58732.054688  10461.365234  -48270.687500  312.054993  1489.143433   47.669617  893.986755  -43620.105469  964.640869
 2244.000000  8973.074219  -65361.187500  -58819.554688  10445.919922  -48373.632812  311.594269  1407.907715   47.793869  891.662598  -43710.929688  -2527.618652
 2245.000000  9144.937500  -65432.371094  -58719.585938  10321.800781  -48397.785156  307.891876  1735.941284   47.615005  895.012085  -43752.531250  1483.967163
 2246.000000  9103.993164  -65371.847656  -58678.773438  10301.205078  -48377.570312  307.277527  1700.293091   47.636326  894.611511  -43730.234375  -602.000854
 2247.000000  9015.410156  -65296.867188  -58709.875000  10298.312500  -48411.562500  307.191223  1623.198120   47.604942  895.201294  -43767.289062  671.707397
 2248.000000  9160.668945  -65391.304688  -58644.250000  10255.643555  -48388.605469  305.918457  1743.916138   47.763073  892.237549  -43728.906250  443.186188
 2249.000000  9093.562500  -65465.250000  -58803.726562  10523.861328  -48279.867188  313.919189  1672.505005   47.827034  891.044312  -43613.925781  1673.129761
 2250.000000  8833.923828  -65230.156250  -58831.109375  10469.136719  -48361.972656  312.286804  1373.858032   47.618950  894.937988  -43716.332031  898.432373
 2251.000000  8827.244141  -65104.832031  -58713.257812  10346.197266  -48367.062500  308.619598  1439.788696   47.673958  893.905334  -43716.054688  2442.048096
 2252.000000  9021.784180  -65415.847656  -58819.078125  10511.007812  -48308.070312  313.535797  1606.656738   47.608170  895.140625  -43663.484375  -782.566711
 2253.000000  8857.833984  -65484.039062  -59045.492188  10825.906250  -48219.585938  322.928986  1287.210327   47.654449  894.271301  -43570.484375  1613.157715
 2254.000000  9106.336914  -65493.265625  -58797.750000  10425.698242  -48372.050781  310.991058  1669.667969   47.646027  894.429382  -43723.769531  3378.044434
 2255.000000  9243.727539  -65505.460938  -58684.671875  10243.712891  -48440.960938  305.562561  1903.919312   47.633572  894.663269  -43793.894531  241.695923
 2256.000000  8914.797852  -65258.570312  -58766.273438  10398.142578  -48368.132812  310.169098  1461.159546   47.614532  895.020996  -43722.925781  2805.818115
 2257.000000  8877.181641  -65064.687500  -58629.507812  10256.625000  -48372.882812  305.947723  1530.984863   47.702976  893.361572  -43719.046875  1809.912476
 2258.000000  8949.043945  -65387.773438  -58860.773438  10438.265625  -48422.507812  311.365936  1419.237183   47.768986  892.127075  -43762.230469  2482.615479
 2259.000000  8891.376953  -65271.167969  -58800.062500  10322.322266  -48477.742188  307.907440  1409.402954   47.662987  894.111145  -43827.804688  844.586426
 2260.000000  9153.030273  -65421.015625  -58691.921875  10371.386719  -48320.535156  309.370972  1809.967773   47.609432  895.116882  -43675.824219  1704.723877
 2261.000000  9015.305664  -65168.710938  -58579.164062  10180.583008  -48398.582031  303.679443  1559.167603   47.817131  891.228821  -43733.609375  556.101929
 2262.000000  9064.246094  -65544.945312  -58900.953125  10561.170898  -48339.781250  315.032104  1511.172974   47.771679  892.076782  -43679.242188  -1604.881226
 2263.000000  9117.570312  -65373.765625  -58681.250000  10413.881836  -48267.367188  310.638580  1670.942749   47.709743  893.234863  -43612.871094  1057.529785
 2264.000000  9180.216797  -65406.285156  -58649.156250  10337.847656  -48311.308594  308.370544  1738.737793   47.703663  893.348755  -43657.406250  640.993896
 2265.000000  8728.531250  -64945.039062  -58638.164062  10425.277344  -48212.886719  310.978516  1374.012329   47.590294  895.476868  -43570.042969  -81.861366
 2266.000000  9167.533203  -65504.414062  -58760.570312  10431.037109  -48329.531250  311.150299  1726.776367   47.751709  892.449890  -43670.941406  1811.865967
 2267.000000  9214.610352  -65266.093750  -58468.468750  10184.998047  -48283.468750  303.811157  1855.283569   47.647530  894.401184  -43635.039062  -766.349731
 2268.000000  8730.710938  -64969.671875  -58658.648438  10578.752930  -48079.894531  315.556580  1249.543945   47.786144  891.806763  -43417.945312  649.018555
 2269.000000  8999.461914  -65209.191406  -58626.179688  10382.068359  -48244.109375  309.689606  1610.715454   47.665001  894.073364  -43593.976562  956.565979
 2270.000000  9057.014648  -65389.183594  -58759.960938  10489.885742  -48270.074219  312.905731  1611.938843   47.747520  892.528137  -43611.890625  1633.005005
 2271.000000  9053.728516  -65386.742188  -58758.023438  10528.529297  -48229.492188  314.058441  1654.949219   47.687222  893.656738  -43577.191406  3404.023438
 2272.000000  8928.636719  -65329.347656  -58822.734375  10435.625000  -48387.109375  311.287170  1443.995728   47.718674  893.067688  -43731.742188  2790.165771
 2273.000000  9101.666992  -65661.476562  -58982.562500  10629.939453  -48352.625000  317.083435  1628.124512   47.662544  894.119446  -43702.734375  2078.879150
 2274.000000  8897.096680  -65163.378906  -58695.304688  10269.784180  -48425.519531  306.340240  1540.657104   47.597950  895.332825  -43781.929688  -845.843811
 2275.000000  9026.662109  -65470.835938  -58861.960938  10440.324219  -48421.636719  311.427338  1499.753906   47.641949  894.505920  -43773.753906  -283.925842
 2276.000000  8972.441406  -65117.660156  -58573.164062  10262.450195  -48310.714844  306.121490  1653.783691   47.632847  894.676880  -43663.718750  -549.700073
 2277.000000  9056.716797  -65313.984375  -58680.195312  10349.828125  -48330.367188  308.727905  1621.596680   47.804749  891.459717  -43666.601562  -842.608337
 2278.000000  9124.033203  -65235.820312  -58526.929688  10162.591797  -48364.335938  303.142792  1748.784302   47.767448  892.155823  -43704.210938  -749.993469
 2279.000000  9050.338867  -65662.742188  -59045.093750  10720.046875  -48325.046875  319.771271  1446.703491   47.801369  891.522705  -43661.609375  3234.343506
 2280.000000  8934.061523  -65256.117188  -58754.132812  10274.864258  -48479.269531  306.491791  1453.414917   47.703060  893.359985  -43825.425781  -505.083466
 2281.000000  8917.010742  -65059.671875  -58557.937500  10196.282227  -48361.656250  304.147736  1614.668579   47.561512  896.018738  -43721.621094  1424.585205
 2282.000000  9050.458984  -65251.429688  -58622.265625  10325.573242  -48296.691406  308.004395  1648.454590   47.852539  890.569397  -43628.265625  3635.614990
 2283.000000  9026.476562  -65476.855469  -58870.804688  10458.195312  -48412.609375  311.960419  1529.342773   47.643394  894.478821  -43764.585938    5.334718
 2284.000000  9023.092773  -65317.214844  -58719.187500  10463.468750  -48255.718750  312.117737  1594.903687   47.755756  892.374207  -43596.734375  -1752.654663
 2285.000000  9168.772461  -65733.164062  -58990.250000  10493.856445  -48496.394531  313.024170  1623.500610   47.695950  893.493225  -43843.242188  -215.787781
 2286.000000  9016.410156  -65385.843750  -58796.976562  10371.634766  -48425.343750  309.378387  1546.888184   47.733250  892.794983  -43768.554688  748.444824
 2287.000000  8995.505859  -65390.656250  -58827.914062  10409.085938  -48418.828125  310.495514  1556.397827   47.642689  894.492065  -43770.875000  1388.683838
 2288.000000  9467.312500  -65865.734375  -58819.460938  10429.289062  -48390.171875  311.098175  1996.282227   47.639362  894.554504  -43742.539062  2808.982910
 2289.000000  9008.068359  -65214.726562  -58627.062500  10125.230469  -48501.832031  302.028351  1588.599609   47.605003  895.200134  -43857.554688  132.864502
 2290.000000  9137.059570  -65352.074219  -58634.007812  10407.833984  -48226.171875  310.458191  1846.003784   47.550732  896.221863  -43587.187500  -1578.650635
 2291.000000  8975.571289  -65479.878906  -58922.226562  10485.366211  -48436.859375  312.770905  1462.762817   47.689648  893.611267  -43784.324219  995.443604
 2292.000000  9050.453125  -65361.996094  -58739.992188  10278.043945  -48461.949219  306.586639  1638.619507   47.645283  894.443359  -43813.742188  -872.674133
 2293.000000  9137.696289  -65548.398438  -58840.898438  10359.917969  -48480.980469  309.028870  1625.875488   47.745174  892.572021  -43823.027344  -796.267212
 2294.000000  9135.315430  -65453.550781  -58749.148438  10425.601562  -48323.546875  310.988190  1730.824219   47.643093  894.484436  -43675.550781  -852.859680
 2295.000000  9023.007812  -65256.640625  -58659.960938  10289.980469  -48369.980469  306.942688  1647.314819   47.723377  892.979675  -43714.152344   96.961983
 2296.000000  8874.127930  -65281.550781  -58837.734375  10427.263672  -48410.468750  311.037750  1418.530884   47.704971  893.324219  -43756.437500  692.315674
 2297.000000  8969.171875  -65174.746094  -58634.171875  10319.333984  -48314.835938  307.818298  1562.826660   47.661125  894.146057  -43665.082031  -2983.526123
 2298.000000  9258.684570  -65617.296875  -58789.375000  10321.402344  -48467.972656  307.879974  1843.246216   47.588409  895.512329  -43825.312500  -1904.671387
 2299.000000  9090.555664  -65543.523438  -58873.359375  10641.023438  -48232.335938  317.414062  1638.504395   47.585007  895.576355  -43590.007812  489.082458
 2300.000000  8983.689453  -65469.476562  -58910.148438  10627.777344  -48282.371094  317.018921  1543.303345   47.556084  896.121033  -43642.863281  1148.633423
 2301.000000  8980.587891  -65071.996094  -58518.390625  10043.543945  -48474.847656  299.591675  1602.842773   47.698257  893.449951  -43821.472656  1334.356934
 2302.000000  8941.869141  -65134.929688  -58621.148438  10323.630859  -48297.515625  307.946472  1594.234985   47.662056  894.128601  -43647.671875  -385.702026
 2303.000000  8962.281250  -65278.097656  -58734.898438  10335.582031  -48399.316406  308.302948  1590.677124   47.605652  895.187988  -43754.976562  -947.378906
 2304.000000  8877.375000  -65416.148438  -58964.226562  10482.372070  -48481.855469  312.681610  1368.514160   47.670792  893.964722  -43831.160156  -453.703949
 2305.000000  9160.964844  -65140.230469  -58398.039062  10189.422852  -48208.617188  303.943146  1876.355347   47.587212  895.534851  -43566.074219  1674.421631
 2306.000000  8921.970703  -65245.492188  -58749.781250  10506.531250  -48243.250000  313.402252  1464.182617   47.617764  894.960266  -43597.726562  -1142.175415
 2307.000000  9010.788086  -65397.089844  -58811.195312  10519.218750  -48291.976562  313.780701  1512.559937   47.695190  893.507446  -43638.898438  -688.145996
 2308.000000  9076.320312  -65257.480469  -58600.000000  10242.304688  -48357.695312  305.520569  1737.295898   47.603992  895.219177  -43713.515625  3064.732178
 2309.000000  9161.765625  -65312.234375  -58573.023438  10272.923828  -48300.101562  306.433899  1809.790405   47.683044  893.734985  -43648.210938  293.073029
 2310.000000  8782.644531  -65103.039062  -58741.015625  10527.369141  -48213.648438  314.023834  1387.761108   47.711079  893.209900  -43559.023438  1898.246094
 2311.000000  9241.631836  -65569.835938  -58754.781250  10310.944336  -48443.835938  307.568024  1836.980469   47.653809  894.283325  -43794.796875  3089.702393
 2312.000000  8957.691406  -65346.507812  -58813.578125  10503.852539  -48309.726562  313.322357  1549.443237   47.647617  894.399536  -43661.289062  -355.589508
 2313.000000  8930.871094  -65424.546875  -58915.437500  10569.779297  -48345.656250  315.288879  1381.389648   47.785534  891.818176  -43683.765625  -994.660889
 2314.000000  9177.932617  -65550.796875  -58800.304688  10391.238281  -48409.066406  309.963135  1681.108765   47.748791  892.504395  -43750.761719  -429.688416
 2315.000000  9188.409180  -65424.617188  -58654.703125  10260.655273  -48394.046875  306.067932  1787.760742   47.695820  893.495605  -43740.906250  2084.831299
 2316.000000  9221.041992  -65441.074219  -58648.562500  10360.750000  -48287.812500  309.053680  1868.310425   47.624081  894.841553  -43641.671875  5278.016602
 2317.000000  9006.754883  -65493.625000  -58914.609375  10514.691406  -48399.917969  313.645660  1518.064087   47.718315  893.074402  -43744.585938  -2552.674805
 2318.000000  9152.658203  -65265.156250  -58536.000000  10255.139648  -48280.859375  305.903412  1805.015259   47.686329  893.673462  -43628.648438  -399.287781
 2319.000000  8977.779297  -65269.531250  -58714.210938  10369.426758  -48344.785156  309.312531  1556.189941   47.667568  894.025208  -43694.402344  4004.534424
 2320.000000  8993.829102  -65421.039062  -58864.796875  10528.383789  -48336.414062  314.054108  1481.823608   47.771069  892.088196  -43675.933594  846.064514
 2321.000000  8906.323242  -65242.957031  -58751.765625  10403.957031  -48347.808594  310.342529  1481.549194   47.559521  896.056274  -43707.968750  -804.257019
 2322.000000  8915.795898  -65196.792969  -58713.187500  10439.246094  -48273.941406  311.395172  1595.185059   47.399693  899.077698  -43649.691406  760.346924
 2323.000000  9102.932617  -65516.285156  -58829.703125  10399.953125  -48429.750000  310.223114  1657.588745   47.790524  891.725037  -43767.371094  539.090393
 2324.000000  8795.615234  -64987.503906  -58603.320312  10316.032227  -48287.289062  307.719788  1373.954590   47.788784  891.757507  -43625.082031  1373.692017
 2325.000000  9011.066406  -65519.546875  -58936.992188  10601.147461  -48335.843750  316.224579  1378.613281   47.877228  890.110168  -43665.007812  -284.840149
 2326.000000  8865.564453  -65065.511719  -58621.671875  10260.183594  -48361.488281  306.053864  1487.705688   47.742023  892.630920  -43703.843750  3552.943604
 2327.000000  9178.452148  -65469.906250  -58712.328125  10548.437500  -48163.890625  314.652283  1682.139038   47.937241  888.995789  -43487.199219  1507.697876
 2328.000000  8983.990234  -65339.871094  -58769.656250  10378.175781  -48391.480469  309.573486  1587.983398   47.686516  893.669983  -43739.250000  -271.396179
 2329.000000  8863.512695  -65383.460938  -58944.882812  10589.884766  -48355.000000  315.888611  1317.129639   47.730820  892.840454  -43698.445312  2648.225830
 2330.000000  8947.037109  -65064.480469  -58536.890625  10297.160156  -48239.730469  307.156860  1684.955688   47.566055  895.933167  -43599.250000  2681.162598
 2331.000000  9080.790039  -65307.195312  -58649.492188  10272.625000  -48376.867188  306.424988  1735.432617   47.600422  895.286316  -43733.035156  2466.383301
 2332.000000  8789.982422  -65056.437500  -58686.906250  10428.050781  -48258.855469  311.061249  1348.402222   47.679230  893.806519  -43607.335938  -369.186432
 2333.000000  9176.726562  -65607.484375  -58854.992188  10461.018555  -48393.972656  312.044647  1645.036133   47.783329  891.859314  -43732.296875  1461.272339
 2334.000000  9275.228516  -65599.390625  -58744.945312  10428.947266  -48316.000000  311.087982  1881.552124   47.714336  893.148865  -43661.054688  -1119.968262
 2335.000000  9394.862305  -65924.062500  -58948.671875  10630.877930  -48317.792969  317.111420  1889.301147   47.714119  893.152954  -43662.867188  1289.155151
 2336.000000  9043.017578  -65440.757812  -58823.648438  10472.391602  -48351.257812  312.383881  1518.500488   47.709858  893.232727  -43696.750000  1971.099609
 2337.000000  9010.394531  -65150.273438  -58563.484375  10327.041992  -48236.441406  308.048218  1689.393677   47.633553  894.663635  -43589.378906  -509.350220
 2338.000000  8914.210938  -65228.210938  -58729.820312  10522.402344  -48207.417969  313.875671  1467.647583   47.584866  895.578979  -43565.101562  843.488159
 2339.000000  9071.739258  -65208.789062  -58547.859375  10244.917969  -48302.941406  305.598511  1761.532104   47.637554  894.588440  -43655.488281  -926.410034
 2340.000000  8898.390625  -65317.816406  -58848.507812  10515.452148  -48333.054688  313.668365  1440.085449   47.588310  895.514160  -43690.406250  1297.812866
 2341.000000  8896.845703  -65161.507812  -58692.804688  10480.577148  -48212.226562  312.628052  1386.614624   47.813946  891.288208  -43547.562500  2146.713623
 2342.000000  9249.341797  -65555.523438  -58737.218750  10369.958008  -48367.261719  309.328369  1810.741821   47.759388  892.306396  -43707.921875  1967.085571
 2343.000000  9061.451172  -65321.351562  -58680.000000  10377.929688  -48302.070312  309.566162  1662.851196   47.829861  890.991638  -43635.855469  1991.270996
 2344.000000  8903.450195  -65186.285156  -58711.898438  10395.909180  -48315.988281  310.102478  1401.430298   47.762867  892.241394  -43656.308594  1812.091187
 2345.000000  8982.769531  -65335.292969  -58775.031250  10431.090820  -48343.941406  311.151917  1499.647949   47.708519  893.257812  -43689.562500   37.694302
 2346.000000  9212.976562  -65528.664062  -58737.695312  10367.025391  -48370.671875  309.240906  1796.547241   47.559097  896.064270  -43730.871094  1704.598389
 2347.000000  9010.089844  -65340.179688  -58754.593750  10300.363281  -48454.230469  307.252411  1561.537109   47.670452  893.971069  -43803.566406  546.916809
 2348.000000  9043.706055  -65354.179688  -58738.664062  10429.908203  -48308.757812  311.116638  1691.082031   47.637650  894.586670  -43661.292969  931.535400
 2349.000000  8974.276367  -64675.402344  -58114.484375  10007.525391  -48106.960938  298.517273  1777.003052   47.699978  893.417725  -43453.417969   80.080330
 2350.000000  9031.176758  -65407.753906  -58810.500000  10432.019531  -48378.480469  311.179626  1639.075073   47.542847  896.370544  -43740.265625  628.543762
 2351.000000  8963.351562  -65006.515625  -58477.765625  10343.733398  -48134.031250  308.546112  1634.192749   47.600544  895.283997  -43490.187500  -391.631836
 2352.000000  8786.833984  -65029.250000  -58670.250000  10416.357422  -48253.890625  310.712433  1357.103394   47.638096  894.578308  -43606.382812  652.043884
 2353.000000  8646.144531  -64615.257812  -58398.421875  10291.092773  -48107.328125  306.975861  1389.474976   47.587326  895.532715  -43464.773438  2816.490234
 2354.000000  8881.122070  -65147.550781  -58687.828125  10335.576172  -48352.250000  308.302795  1461.319946   47.692432  893.559082  -43699.441406  127.455185
 2355.000000  8866.023438  -64970.976562  -58531.937500  10400.570312  -48131.367188  310.241516  1621.871094   47.523933  896.727234  -43494.996094  180.201126
 2356.000000  9011.569336  -65169.601562  -58582.398438  10298.775391  -48283.625000  307.205048  1690.392212   47.612175  895.065308  -43638.648438  799.433899
 2357.000000  9091.684570  -65483.710938  -58812.695312  10514.714844  -48297.980469  313.646362  1632.702515   47.708866  893.251282  -43643.570312  -983.489807
 2358.000000  9031.990234  -65138.507812  -58527.617188  10295.230469  -48232.386719  307.099304  1749.632202   47.611847  895.071472  -43587.441406  739.161926
 2359.000000  9324.365234  -65481.597656  -58576.078125  10225.843750  -48350.234375  305.029541  1955.787476   47.611095  895.085632  -43705.359375  370.378052
 2360.000000  8875.411133  -65371.277344  -58927.085938  10511.202148  -48415.882812  313.541565  1336.949097   47.657719  894.209961  -43766.460938  280.616608
 2361.000000  8965.361328  -65243.585938  -58701.015625  10457.977539  -48243.039062  311.953918  1580.990112   47.623741  894.847961  -43596.933594  -93.799812
 2362.000000  8891.109375  -65198.015625  -58718.210938  10416.066406  -48302.144531  310.703735  1419.523804   47.785591  891.817078  -43640.250000  3164.299805
 2363.000000  9094.721680  -65442.503906  -58776.687500  10339.789062  -48436.898438  308.428436  1646.874878   47.668034  894.016479  -43786.468750  -1525.435181
 2364.000000  9038.141602  -65506.058594  -58888.570312  10512.581055  -48375.988281  313.582703  1603.201782   47.573341  895.795959  -43734.796875  -1613.488037
 2365.000000  8985.388672  -65160.300781  -58603.609375  10247.974609  -48355.632812  305.689697  1632.383667   47.614693  895.018005  -43710.410156  -434.345123
 2366.000000  9017.142578  -65343.617188  -58751.757812  10491.860352  -48259.898438  312.964630  1573.276855   47.672787  893.927307  -43609.007812  2291.227295
 2367.000000  9051.623047  -65479.386719  -58851.765625  10475.423828  -48376.343750  312.474335  1633.214722   47.634834  894.639526  -43729.156250  104.564392
 2368.000000  9137.074219  -65335.843750  -58627.578125  10315.028320  -48312.550781  307.689850  1803.473022   47.603569  895.227112  -43668.414062  1591.486694
 2369.000000  9263.223633  -65209.335938  -58367.046875  10021.333984  -48345.710938  298.929169  1940.202515   47.792088  891.695862  -43683.179688  223.253098
 2370.000000  8767.404297  -64931.625000  -58584.601562  10352.778320  -48231.824219  308.815918  1416.383789   47.601715  895.262024  -43587.867188  1041.970337
 2371.000000  9004.509766  -65507.296875  -58922.976562  10549.544922  -48373.429688  314.685303  1414.224976   47.886536  889.937134  -43701.683594  3656.903076
 2372.000000  9104.886719  -65470.386719  -58790.273438  10409.441406  -48380.832031  310.506134  1681.022095   47.692348  893.560669  -43728.031250  2154.768066
 2373.000000  9182.605469  -65523.859375  -58765.578125  10372.509766  -48393.070312  309.404480  1835.260864   47.601208  895.271545  -43749.164062  -154.259460
 2374.000000  8888.255859  -64904.886719  -58436.726562  10130.622070  -48306.105469  302.189148  1596.766602   47.753914  892.408691  -43647.296875  -109.717484
 2375.000000  8913.215820  -65281.781250  -58788.750000  10446.914062  -48341.835938  311.623901  1482.936646   47.607449  895.154175  -43697.320312  -1312.554810
 2376.000000  8924.765625  -65273.617188  -58775.804688  10325.248047  -48450.554688  307.994690  1427.458618   47.681824  893.757874  -43798.781250  402.808472
 2377.000000  9166.526367  -65495.785156  -58752.039062  10406.107422  -48345.929688  310.406677  1742.222778   47.681503  893.763916  -43694.187500  4180.628418
 2378.000000  9078.789062  -65421.214844  -58767.046875  10412.634766  -48354.414062  310.601379  1685.300659   47.659019  894.185547  -43704.867188  1684.119507
 2379.000000  9043.934570  -65328.863281  -58704.000000  10418.500000  -48285.500000  310.776337  1692.163696   47.628693  894.754883  -43638.910156  146.950958
 2380.000000  9164.388672  -65403.960938  -58655.210938  10369.703125  -48285.507812  309.320770  1776.322632   47.735847  892.746399  -43628.464844  -694.015747
 2381.000000  9043.767578  -65458.281250  -58839.890625  10462.866211  -48377.023438  312.099762  1551.858887   47.769268  892.121826  -43716.718750  -1052.896729
 2382.000000  9017.940430  -65220.785156  -58610.132812  10212.780273  -48397.351562  304.639862  1576.800293   47.716179  893.114380  -43742.226562  -2292.274658
 2383.000000  9218.416016  -65660.062500  -58870.476562  10426.085938  -48444.390625  311.002625  1650.483398   47.789421  891.745605  -43782.121094  1278.882080
 2384.000000  8945.684570  -65237.828125  -58718.546875  10418.359375  -48300.187500  310.772156  1520.840698   47.725193  892.945740  -43644.183594  1468.859863
 2385.000000  8999.293945  -65096.421875  -58512.648438  10315.905273  -48196.742188  307.716003  1746.964233   47.637321  894.592834  -43549.312500  3966.216553
 2386.000000  9055.453125  -65359.601562  -58732.562500  10336.825195  -48395.738281  308.340027  1665.357788   47.727707  892.898682  -43739.488281  -659.622681
 2387.000000  9162.969727  -65630.398438  -58893.804688  10444.779297  -48449.023438  311.560242  1753.650757   47.603588  895.226746  -43804.882812  1177.945312
 2388.000000  8978.567383  -65299.429688  -58742.320312  10403.313477  -48339.007812  310.323334  1595.502930   47.634445  894.646851  -43691.855469  650.140442
 2389.000000  9082.403320  -65200.972656  -58538.398438  10082.898438  -48455.500000  300.765594  1768.304199   47.627708  894.773376  -43809.007812  -532.614624
 2390.000000  8986.130859  -65374.910156  -58811.445312  10444.062500  -48367.382812  311.538849  1538.222168   47.693031  893.547852  -43714.515625  365.782837
 2391.000000  9465.503906  -65742.679688  -58707.109375  10311.401367  -48395.707031  307.581665  2122.503662   47.565491  895.943787  -43755.281250  1944.116943
 2392.000000  9360.656250  -65500.101562  -58573.835938  10153.195312  -48420.640625  302.862488  1940.159180   47.660522  894.157349  -43770.945312  -663.308228
 2393.000000  8933.926758  -65233.273438  -58731.406250  10504.466797  -48226.937500  313.340668  1511.815796   47.736450  892.735107  -43569.835938  1376.612061
 2394.000000  8910.411133  -65191.859375  -58707.570312  10409.291016  -48298.281250  310.501648  1560.893433   47.540066  896.422974  -43660.335938  2967.969971
 2395.000000  9185.185547  -65577.335938  -58815.453125  10524.236328  -48291.218750  313.930389  1809.849731   47.623837  894.846130  -43645.101562  -827.494263
 2396.000000  9084.404297  -65106.007812  -58433.617188  10214.841797  -48218.773438  304.701355  1827.452759   47.774250  892.028809  -43557.984375  2353.730225
 2397.000000  8939.402344  -65173.546875  -58662.375000  10476.601562  -48185.773438  312.509460  1594.434204   47.547581  896.281250  -43547.097656  915.489136
 2398.000000  9353.333984  -65557.796875  -58627.531250  10266.039062  -48361.492188  306.228546  1927.115845   47.770916  892.091064  -43701.027344  -979.549194
 2399.000000  9090.650391  -65621.695312  -58954.937500  10501.400391  -48453.539062  313.249207  1619.573242   47.670414  893.971802  -43802.878906  137.449738
 2400.000000  9163.351562  -65310.328125  -58562.546875  10239.147461  -48323.398438  305.426392  1877.526733   47.697670  893.460999  -43670.078125  -263.394287
 2401.000000  8971.533203  -65124.628906  -58563.234375  10189.708984  -48373.523438  303.951660  1631.743042   47.627422  894.778748  -43727.058594  -559.739929
 2402.000000  8958.283203  -65406.781250  -58861.125000  10544.433594  -48316.691406  314.532837  1566.508179   47.594749  895.393005  -43673.414062  1415.154053
 2403.000000  9189.330078  -65409.148438  -58650.406250  10399.177734  -48251.226562  310.199982  1884.962891   47.649250  894.368896  -43602.632812   17.419643
 2404.000000  9102.107422  -65142.000000  -58469.453125  10172.899414  -48296.554688  303.450256  1809.735840   47.635242  894.631897  -43649.324219  577.719482
 2405.000000  9003.274414  -65345.578125  -58766.343750  10425.033203  -48341.312500  310.971222  1619.182983   47.664654  894.079834  -43691.214844  3017.290039
 2406.000000  9174.524414  -65336.160156  -58583.148438  10324.484375  -48258.664062  307.971924  1760.826538   47.753948  892.408020  -43599.855469  -1646.257324
 2407.000000  8872.004883  -65142.828125  -58696.875000  10329.478516  -48367.398438  308.120880  1439.711304   47.668873  894.000732  -43716.890625  2799.924561
 2408.000000  8948.136719  -65255.332031  -58734.710938  10392.505859  -48342.203125  310.000946  1499.732788   47.813869  891.289612  -43677.546875  707.115173
 2409.000000  9078.675781  -65269.933594  -58617.929688  10191.574219  -48426.355469  304.007294  1759.639282   47.600006  895.294128  -43782.562500  -1725.779663
 2410.000000  9044.068359  -65284.312500  -58657.265625  10219.476562  -48437.789062  304.839630  1611.492188   47.751221  892.458984  -43779.246094  1354.640869
 2411.000000  9230.963867  -65545.500000  -58745.843750  10322.147461  -48423.695312  307.902222  1780.470703   47.685528  893.688477  -43771.562500  2669.550781
 2412.000000  8979.204102  -65257.117188  -58699.953125  10399.728516  -48300.226562  310.216400  1544.737305   47.738594  892.695068  -43642.914062  1046.832642
 2413.000000  8916.008789  -65313.082031  -58824.570312  10576.544922  -48248.023438  315.490692  1354.838501   47.766228  892.178589  -43588.015625  620.909302
 2414.000000  8961.546875  -65242.042969  -58705.812500  10320.031250  -48385.781250  307.839081  1493.816528   47.753166  892.422607  -43727.046875  1076.881226
 2415.000000  9086.538086  -65349.039062  -58687.453125  10266.351562  -48421.101562  306.237854  1591.356812   47.810112  891.359680  -43756.812500  1655.821045
 2416.000000  9126.714844  -65513.507812  -58806.820312  10367.478516  -48439.343750  309.254395  1645.162109   47.686413  893.671875  -43787.121094  2275.310059
 2417.000000  9057.032227  -65258.960938  -58634.679688  10220.875000  -48413.804688  304.881317  1666.874390   47.576900  895.728943  -43772.265625  1839.264282
 2418.000000  8988.296875  -65286.203125  -58718.734375  10386.862305  -48331.871094  309.832611  1564.618652   47.638355  894.573425  -43684.339844  4030.464844
 2419.000000  8963.681641  -65120.367188  -58581.062500  10236.443359  -48344.617188  305.345734  1499.507202   47.706631  893.293152  -43690.421875  -378.007202
 2420.000000  9183.464844  -65290.046875  -58526.718750  10282.147461  -48244.570312  306.709045  1852.110474   47.715839  893.120728  -43589.480469  122.731461
 2421.000000  9347.052734  -65540.296875  -58614.664062  10293.758789  -48320.906250  307.055389  2026.826172   47.726521  892.920898  -43664.773438  -266.573914
 2422.000000  9018.068359  -65308.195312  -58723.281250  10530.544922  -48192.734375  314.118561  1610.690552   47.649487  894.364441  -43544.117188  -1019.068909
 2423.000000  9109.621094  -65412.625000  -58732.148438  10391.523438  -48340.625000  309.971649  1738.650391   47.515858  896.879639  -43705.042969  691.042358
 2424.000000  9078.022461  -65469.898438  -58813.195312  10522.539062  -48290.656250  313.879761  1618.544067   47.590313  895.476501  -43647.812500  857.467285
 2425.000000  8895.707031  -65254.281250  -58774.671875  10498.846680  -48275.824219  313.173035  1492.273560   47.503666  897.109863  -43641.433594  2173.501953
 2426.000000  9244.597656  -65432.312500  -58623.507812  10274.750977  -48348.757812  306.488403  1830.100220   47.778328  891.952637  -43687.570312  -401.683838
 2427.000000  9054.890625  -65250.960938  -58621.757812  10300.910156  -48320.847656  307.268707  1702.865723   47.696823  893.476807  -43667.609375  988.208557
 2428.000000  9039.886719  -65349.703125  -58739.335938  10431.974609  -48307.359375  311.178284  1573.394897   47.804966  891.455627  -43643.570312  2018.620605
 2429.000000  8997.928711  -65407.972656  -58838.640625  10462.426758  -48376.214844  312.086639  1553.384277   47.686508  893.670105  -43723.984375  1203.434082
 2430.000000  9222.692383  -65540.859375  -58747.320312  10267.144531  -48480.175781  306.261505  1802.574341   47.675354  893.879211  -43829.035156  -125.409180
 2431.000000  8956.789062  -65382.578125  -58853.796875  10393.968750  -48459.828125  310.044586  1536.441284   47.681149  893.770569  -43808.121094  1119.859863
 2432.000000  9007.101562  -65335.273438  -58758.351562  10289.109375  -48469.242188  306.916718  1531.376099   47.859734  890.435486  -43800.113281  1494.372925
 2433.000000  8958.350586  -65435.156250  -58907.687500  10575.784180  -48331.902344  315.468018  1474.826782   47.817871  891.215027  -43666.855469  1557.162476
 2434.000000  8999.533203  -65309.984375  -58730.656250  10390.644531  -48340.011719  309.945435  1542.370728   47.643017  894.485901  -43692.023438  1400.480469
 2435.000000  9055.797852  -65407.589844  -58777.734375  10500.205078  -48277.531250  313.213531  1581.343872   47.811588  891.332153  -43613.097656  2220.098145
 2436.000000  9007.234375  -65261.125000  -58678.593750  10289.871094  -48388.722656  306.939423  1557.188599   47.730022  892.855347  -43732.246094  979.847412
 2437.000000  8880.621094  -65252.597656  -58791.125000  10344.950195  -48446.175781  308.582397  1411.758789   47.610218  895.102112  -43801.386719  -128.947662
 2438.000000  8998.693359  -65473.890625  -58893.687500  10589.582031  -48304.105469  315.879608  1566.598755   47.644115  894.465271  -43656.011719  1120.341187
 2439.000000  8823.427734  -65111.382812  -58718.703125  10276.477539  -48442.226562  306.539917  1462.808472   47.490929  897.350464  -43809.078125  -380.588531
 2440.000000  9144.244141  -65692.281250  -58973.515625  10646.210938  -48327.304688  317.568787  1664.645508   47.707176  893.282959  -43673.058594  592.420105
 2441.000000  8959.439453  -65364.613281  -58834.750000  10477.341797  -48357.406250  312.531555  1600.654419   47.522572  896.752930  -43721.171875  2548.490723
 2442.000000  9002.185547  -65498.277344  -58911.226562  10540.765625  -48370.460938  314.423431  1449.330078   47.790325  891.728760  -43708.101562  2141.681641
 2443.000000  9000.255859  -65571.976562  -58989.015625  10524.753906  -48464.261719  313.945831  1545.826660   47.593113  895.423828  -43821.144531  2890.120361
 2444.000000  8910.614258  -65213.316406  -58720.453125  10541.693359  -48178.757812  314.451111  1527.046021   47.589405  895.493591  -43536.000000  638.516235
 2445.000000  9152.643555  -65487.078125  -58760.726562  10464.095703  -48296.632812  312.136414  1728.621460   47.651779  894.321411  -43647.789062  1080.375000
 2446.000000  8957.291992  -65259.464844  -58723.976562  10554.142578  -48169.835938  314.822449  1508.040649   47.713242  893.169373  -43514.996094  1990.770508
 2447.000000  9002.240234  -65495.527344  -58916.781250  10571.672852  -48345.109375  315.345367  1495.041870   47.682068  893.753296  -43693.312500  1639.827393
 2448.000000  8859.849609  -65239.921875  -58800.335938  10519.583984  -48280.750000  313.791595  1420.038940   47.627689  894.773743  -43634.257812  -1600.889648
 2449.000000  9040.122070  -65541.085938  -58924.546875  10450.000000  -48474.546875  311.715973  1481.598755   47.830143  890.986389  -43808.304688  1430.960815
 2450.000000  9087.673828  -65516.500000  -58854.773438  10492.292969  -48362.480469  312.977570  1562.254028   47.759155  892.310730  -43703.164062  -288.859772
 2451.000000  8814.669922  -65407.960938  -59024.460938  10693.594727  -48330.867188  318.982208  1282.015991   47.663052  894.109924  -43680.925781  2165.058350
 2452.000000  9093.691406  -65581.765625  -58908.093750  10447.466797  -48460.625000  311.640411  1569.652832   47.616005  894.993347  -43815.273438  1083.150024
 2453.000000  9106.093750  -65144.074219  -58455.921875  10192.450195  -48263.472656  304.033447  1858.374023   47.530506  896.603271  -43626.460938  -902.828674
 2454.000000  9010.550781  -65420.164062  -58831.851562  10443.930664  -48387.921875  311.534912  1499.577637   47.727219  892.907837  -43731.718750  250.172470
 2455.000000  9126.815430  -65706.695312  -58995.210938  10528.933594  -48466.277344  314.070496  1585.314941   47.779404  891.932556  -43804.984375  903.776367
 2456.000000  9140.461914  -65491.980469  -58775.226562  10417.242188  -48357.984375  310.738831  1682.817383   47.670933  893.962097  -43707.273438  984.782654
 2457.000000  9045.115234  -65420.417969  -58802.015625  10492.194336  -48309.820312  312.974579  1657.868530   47.545364  896.323059  -43671.359375   85.856331
 2458.000000  9066.501953  -65320.402344  -58672.625000  10437.799805  -48234.824219  311.352051  1654.239868   47.717636  893.087097  -43579.558594  1019.052429
 2459.000000  8951.849609  -65248.527344  -58709.843750  10429.974609  -48279.867188  311.118622  1498.734009   47.754929  892.389709  -43620.960938  -304.757599
 2460.000000  9182.133789  -65257.507812  -58496.671875  10208.361328  -48288.312500  304.508057  1846.955933   47.710842  893.214294  -43633.707031  1454.831909
 2461.000000  9367.681641  -65502.433594  -58556.546875  10242.679688  -48313.867188  305.531738  1986.219604   47.648788  894.377563  -43665.316406  -221.009064
 2462.000000  9254.935547  -65657.453125  -58831.960938  10299.875000  -48532.085938  307.237854  1718.502563   47.836288  890.871948  -43865.242188  -373.767853
 2463.000000  8960.446289  -65270.269531  -58738.609375  10522.773438  -48215.835938  313.886749  1614.171509   47.680271  893.786987  -43564.214844  -2604.347900
 2464.000000  8838.542969  -65009.382812  -58598.500000  10427.240234  -48171.257812  311.037048  1508.674316   47.640858  894.526428  -43523.480469  -1146.140015
 2465.000000  8890.584961  -65097.601562  -58638.968750  10529.635742  -48109.332031  314.091431  1522.003784   47.653698  894.285400  -43460.304688  2786.401123
[truncated: 1,219,505 more chars]
