# Supplementary material for: Data for exploring the effect of parameters on decomposition of gas hydrate structure I
Source: Data Brief. 2018 Apr 11;18:1247–51. doi: 10.1016/j.dib.2018.04.015 (PMC5996948; doi:10.1016/j.dib.2018.04.015)
Supplement: Supplementary file 2 — Supplementary material [file mmc2.zip › data/data/temperature 310 K/cage occupancy 95/msdow.xvg]

# This file was created Mon Jan 23 22:26:43 2017
# Created by:
# GROMACS:      gmx msd, VERSION 5.0.2
# Executable:   /usr/bin/gmx
# Library dir:  /usr/share/gromacs/top
# Command line:
#   g_msd -f run.xtc -n ind.ndx -s run.tpr -o msdow10.xvg -b 9000 -e 10000
# g_msd is part of G R O M A C S:
#
# GROup of MAchos and Cynical Suckers
#
@    title "Mean Square Displacement"
@    xaxis  label "Time (ps)"
@    yaxis  label "MSD (nm\S2\N)"
@TYPE xy
# MSD gathered over 1000 ps with 101 restarts
# Diffusion constants fitted from time 100 to 900 ps
# D[       OW*] = 0.0035 (+/- 0.0009) (1e-5 cm^2/s)
         0           0
  0.200195  0.00484769
  0.400391  0.00725763
  0.599609  0.00634905
  0.799805  0.00603686
         1  0.00589238
    1.2002  0.00600469
   1.40039  0.00603967
   1.59961  0.00592311
    1.7998  0.00561728
         2  0.00544448
    2.2002  0.00547563
   2.40039  0.00556866
   2.59961  0.00573925
    2.7998  0.00590806
         3  0.00599942
    3.2002  0.00593216
   3.40039  0.00587577
   3.59961  0.00593672
    3.7998  0.00602333
         4  0.00598849
    4.2002   0.0058442
   4.40039  0.00574991
   4.59961  0.00571777
    4.7998  0.00571434
         5  0.00576425
    5.2002  0.00586079
   5.40039  0.00596251
   5.59961  0.00605927
    5.7998  0.00608138
         6  0.00605766
    6.2002  0.00600925
   6.40039  0.00593448
   6.59961   0.0059393
    6.7998  0.00594363
         7  0.00593275
    7.2002  0.00587149
   7.40039  0.00584924
   7.59961  0.00585273
    7.7998  0.00594919
         8  0.00598516
    8.2002  0.00606319
   8.40039  0.00615082
   8.59961  0.00614817
    8.7998  0.00609696
         9  0.00600369
    9.2002  0.00595475
   9.40039  0.00595381
   9.59961  0.00590209
    9.7998  0.00586582
        10  0.00597592
   10.2002  0.00603313
   10.4004  0.00608953
   10.5996  0.00611185
   10.7998  0.00612002
        11  0.00612477
   11.2002  0.00612345
   11.4004  0.00602133
   11.5996  0.00602592
   11.7998  0.00600225
        12  0.00600158
   12.2002  0.00603493
   12.4004  0.00603574
   12.5996  0.00609936
   12.7998   0.0061489
        13  0.00616839
   13.2002  0.00614498
   13.4004  0.00612718
   13.5996  0.00609721
   13.7998   0.0060992
        14  0.00609335
   14.2002  0.00605271
   14.4004  0.00609353
   14.5996  0.00614053
   14.7998  0.00616405
        15  0.00615533
   15.2002   0.0062028
   15.4004  0.00622058
   15.5996  0.00623599
   15.7998  0.00621261
        16  0.00620777
   16.2002  0.00619382
   16.4004  0.00617989
   16.5996  0.00616573
   16.7998  0.00614462
        17  0.00619798
   17.2002    0.006214
   17.4004  0.00623559
   17.5996  0.00625785
   17.7998  0.00627345
        18   0.0062336
   18.2002  0.00625834
   18.4004  0.00626545
   18.5996  0.00623084
   18.7998  0.00622108
        19  0.00623071
   19.2002  0.00627175
   19.4004  0.00627526
   19.5996  0.00626665
   19.7998  0.00625437
        20  0.00632405
   20.2002  0.00629868
   20.4004  0.00629268
   20.5996   0.0062735
   20.7998  0.00626499
        21  0.00626725
   21.2002  0.00630211
   21.4004  0.00629054
   21.5996   0.0063318
   21.7998   0.0062989
        22  0.00632763
   22.2002   0.0063749
   22.4004  0.00635952
   22.5996  0.00633263
   22.7998  0.00632535
        23  0.00633948
   23.2002  0.00631818
   23.4004  0.00636168
   23.5996  0.00639336
   23.7998  0.00636261
        24  0.00636934
   24.2002  0.00635966
   24.4004  0.00637668
   24.5996  0.00640557
   24.7998  0.00642175
        25  0.00639248
   25.2002  0.00637911
   25.4004  0.00636507
   25.5996  0.00638385
   25.7998  0.00640323
        26   0.0064312
   26.2002  0.00644496
   26.4004  0.00643215
   26.5996  0.00644323
   26.7998  0.00646168
        27  0.00651155
   27.2002  0.00649419
   27.4004  0.00643492
   27.5996  0.00640192
   27.7998  0.00646668
        28  0.00643936
   28.2002  0.00646495
   28.4004  0.00648633
   28.5996  0.00647758
   28.7998   0.0064775
        29  0.00647426
   29.2002  0.00649933
   29.4004  0.00653513
   29.5996   0.0065249
   29.7998  0.00648867
        30  0.00650871
   30.2002  0.00645199
   30.4004  0.00646253
   30.5996  0.00643785
   30.7998  0.00646132
        31  0.00653224
   31.2002  0.00655769
   31.4004  0.00655813
   31.5996  0.00656696
   31.7998   0.0065387
        32  0.00655817
   32.2002  0.00655807
   32.4004  0.00651031
   32.5996  0.00652452
   32.7998  0.00650931
        33  0.00651404
   33.2002   0.0065383
   33.4004  0.00656624
   33.5996  0.00656822
   33.7998  0.00658615
        34  0.00661481
   34.2002  0.00660071
   34.4004  0.00658293
   34.5996  0.00658808
   34.7998  0.00660509
        35  0.00658594
   35.2002  0.00657618
   35.4004   0.0065842
   35.5996  0.00659708
   35.7998  0.00661826
        36  0.00662045
   36.2002  0.00661916
   36.4004  0.00662909
   36.5996  0.00666518
   36.7998  0.00668858
        37  0.00669996
   37.2002  0.00667465
   37.4004  0.00665938
   37.5996  0.00665288
   37.7998  0.00667694
        38  0.00668455
   38.2002  0.00671814
   38.4004  0.00669721
   38.5996  0.00668409
   38.7998  0.00671423
        39  0.00672516
   39.2002  0.00673279
   39.4004  0.00673422
   39.5996  0.00669741
   39.7998  0.00669213
        40  0.00671547
   40.2002  0.00667186
   40.4004  0.00667351
   40.5996  0.00665737
   40.7998  0.00668503
        41  0.00673717
   41.2002  0.00675731
   41.4004  0.00676623
   41.5996  0.00679004
   41.7998  0.00676671
        42   0.0067566
   42.2002  0.00677698
   42.4004  0.00676466
   42.5996  0.00672984
   42.7998  0.00667009
        43  0.00671501
   43.2002   0.0067543
   43.4004  0.00679006
   43.5996    0.006827
   43.7998  0.00682939
        44  0.00678971
   44.2002   0.0067953
   44.4004  0.00679413
   44.5996  0.00680369
   44.7998  0.00680808
        45  0.00675219
   45.2002  0.00678315
   45.4004  0.00681826
   45.5996  0.00684817
   45.7998  0.00686791
        46  0.00687915
   46.2002  0.00686571
   46.4004   0.0068343
   46.5996  0.00682349
   46.7998  0.00682141
        47  0.00686668
   47.2002  0.00683852
   47.4004  0.00686565
   47.5996   0.0068799
   47.7998  0.00694481
        48  0.00692336
   48.2002  0.00692056
   48.4004  0.00691756
   48.5996  0.00692135
   48.7998  0.00691041
        49  0.00687977
   49.2002  0.00688427
   49.4004  0.00691022
   49.5996  0.00691347
   49.7998  0.00691514
        50  0.00693661
   50.2002  0.00686103
   50.4004  0.00691562
   50.5996  0.00692094
   50.7998  0.00691702
        51  0.00694095
   51.2002  0.00698594
   51.4004  0.00692909
   51.5996  0.00693138
   51.7998  0.00691278
        52  0.00690987
   52.2002  0.00694365
   52.4004  0.00695444
   52.5996  0.00698291
   52.7998  0.00699724
        53  0.00697705
   53.2002  0.00696788
   53.4004  0.00696849
   53.5996  0.00699734
   53.7998  0.00697395
        54  0.00696417
   54.2002  0.00698912
   54.4004  0.00697698
   54.5996   0.0069907
   54.7998   0.0070127
        55  0.00700893
   55.2002  0.00703531
   55.4004  0.00705012
   55.5996  0.00704259
   55.7998  0.00705842
        56  0.00707883
   56.2002  0.00704878
   56.4004  0.00700715
   56.5996  0.00700707
   56.7998  0.00704235
        57  0.00709663
   57.2002  0.00708966
   57.4004  0.00707451
   57.5996  0.00707888
   57.7998  0.00715873
        58  0.00712028
   58.2002  0.00709472
   58.4004  0.00707329
   58.5996  0.00707431
   58.7998  0.00709436
        59  0.00706989
   59.2002  0.00710106
   59.4004  0.00712708
   59.5996  0.00714487
   59.7998  0.00717015
        60  0.00717679
   60.2002  0.00710595
   60.4004  0.00712738
   60.5996  0.00707388
   60.7998  0.00707577
        61  0.00709529
   61.2002  0.00711097
   61.4004  0.00712061
   61.5996   0.0071355
   61.7998  0.00709381
        62  0.00712089
   62.2002    0.007182
   62.4004  0.00721496
   62.5996  0.00718615
   62.7998  0.00711322
        63  0.00713426
   63.2002  0.00715148
   63.4004  0.00716157
   63.5996  0.00719147
   63.7998   0.0071847
        64  0.00718158
   64.2002  0.00718192
   64.4004  0.00721509
   64.5996  0.00722931
   64.7998  0.00723202
        65  0.00720834
   65.2002   0.0071998
   65.4004  0.00720611
   65.5996   0.0071989
   65.7998  0.00722911
        66  0.00725296
   66.2002  0.00723521
   66.4004  0.00723342
   66.5996  0.00724149
   66.7998  0.00724025
        67  0.00729715
   67.2002  0.00731982
   67.4004   0.0072908
   67.5996  0.00726315
   67.7998  0.00731522
        68  0.00728489
   68.2002  0.00727927
   68.4004  0.00729096
   68.5996  0.00727343
   68.7998  0.00730951
        69  0.00734868
   69.2002  0.00735241
   69.4004  0.00733892
   69.5996  0.00734647
   69.7998  0.00736048
        70  0.00734555
   70.2002  0.00725842
   70.4004  0.00726641
   70.5996  0.00725762
   70.7998  0.00725953
        71  0.00731742
   71.2002   0.0073638
   71.4004  0.00734941
   71.5996  0.00737026
   71.7998  0.00735752
        72   0.0073251
   72.2002  0.00735811
   72.4004  0.00739505
   72.5996  0.00736983
   72.7998  0.00729881
        73  0.00729683
   73.2002  0.00731882
   73.4004  0.00736522
   73.5996  0.00739971
   73.7998  0.00737848
        74  0.00740129
   74.2002  0.00741178
   74.4004  0.00738351
   74.5996  0.00741147
   74.7998  0.00742213
        75  0.00739823
   75.2002  0.00742575
   75.4004   0.0074249
   75.5996  0.00742432
   75.7998  0.00744854
        76  0.00744336
   76.2002  0.00742248
   76.4004  0.00740394
   76.5996  0.00742956
   76.7998  0.00744801
        77  0.00747751
   77.2002  0.00745005
   77.4004  0.00745742
   77.5996   0.0074911
   77.7998  0.00753406
        78  0.00745576
   78.2002  0.00746686
   78.4004  0.00752904
   78.5996  0.00754099
   78.7998  0.00753152
        79  0.00749244
   79.2002  0.00748282
   79.4004  0.00751148
   79.5996  0.00754011
   79.7998  0.00754988
        80   0.0075448
   80.2002  0.00745425
   80.4004  0.00748209
   80.5996  0.00748524
   80.7998  0.00749884
        81   0.0074975
   81.2002  0.00751966
   81.4004  0.00749354
   81.5996  0.00753072
   81.7998  0.00755803
        82    0.007577
   82.2002  0.00757044
   82.4004  0.00755531
   82.5996  0.00753847
   82.7998  0.00748721
        83  0.00752254
   83.2002  0.00752658
   83.4004   0.0075542
   83.5996  0.00756901
   83.7998  0.00758259
        84  0.00760042
   84.2002  0.00756473
   84.4004  0.00755739
   84.5996  0.00756415
   84.7998  0.00756101
        85  0.00756141
   85.2002  0.00760404
   85.4004  0.00760665
   85.5996  0.00763556
   85.7998  0.00764942
        86  0.00762588
   86.2002  0.00761249
   86.4004  0.00760215
   86.5996  0.00760726
   86.7998  0.00762767
        87  0.00768628
   87.2002  0.00765802
   87.4004  0.00762242
   87.5996  0.00763658
   87.7998  0.00773547
        88  0.00769196
   88.2002  0.00770265
   88.4004  0.00770544
   88.5996  0.00771198
   88.7998  0.00770765
        89  0.00767127
   89.2002  0.00766402
   89.4004   0.0076856
   89.5996  0.00766989
   89.7998  0.00768196
        90  0.00774698
   90.2002  0.00770251
   90.4004  0.00771876
   90.5996  0.00768686
   90.7998  0.00767567
        91  0.00765009
   91.2002  0.00770462
   91.4004   0.0077021
   91.5996  0.00773653
   91.7998   0.0076953
        92  0.00771138
   92.2002  0.00776777
   92.4004  0.00775524
   92.5996   0.0077997
   92.7998  0.00775855
        93   0.0077265
   93.2002  0.00772463
   93.4004  0.00774585
   93.5996  0.00774794
   93.7998  0.00771305
        94   0.0077486
   94.2002  0.00778491
   94.4004  0.00777401
   94.5996  0.00777119
   94.7998  0.00781707
        95   0.0078245
   95.2002  0.00782709
   95.4004   0.0077764
   95.5996  0.00777133
   95.7998  0.00780229
        96  0.00782568
   96.2002  0.00783723
   96.4004  0.00781202
   96.5996  0.00776693
   96.7998  0.00781024
        97  0.00789686
   97.2002  0.00789251
   97.4004  0.00786856
   97.5996  0.00786317
   97.7998  0.00790729
        98  0.00785644
   98.2002   0.0078712
   98.4004  0.00788669
   98.5996  0.00790867
   98.7998  0.00792476
        99  0.00788417
   99.2002  0.00788742
   99.4004  0.00790338
   99.5996  0.00788503
   99.7998  0.00787591
       100  0.00791438
     100.2  0.00784073
     100.4  0.00789439
     100.6  0.00787725
     100.8  0.00788205
       101  0.00789348
     101.2  0.00792526
     101.4  0.00787888
     101.6  0.00792984
     101.8  0.00793279
       102  0.00792917
     102.2  0.00792779
     102.4  0.00795188
     102.6  0.00798136
     102.8  0.00795897
       103   0.0079266
     103.2  0.00790178
     103.4  0.00793808
     103.6  0.00798245
     103.8  0.00795618
       104  0.00798268
     104.2  0.00800222
     104.4  0.00799401
     104.6  0.00801796
     104.8  0.00800696
       105  0.00798211
     105.2  0.00800211
     105.4  0.00798755
     105.6  0.00797876
     105.8  0.00799193
       106  0.00805065
     106.2  0.00807402
     106.4  0.00804502
     106.6  0.00801504
     106.8  0.00802697
       107  0.00808266
     107.2  0.00805145
     107.4  0.00802583
     107.6  0.00804641
     107.8  0.00812881
       108  0.00808651
     108.2  0.00806263
     108.4  0.00807738
     108.6  0.00808466
     108.8   0.0081143
       109  0.00809543
     109.2  0.00806879
     109.4  0.00810696
     109.6  0.00809887
     109.8  0.00812267
       110  0.00816468
     110.2  0.00806039
     110.4  0.00803084
     110.6  0.00804685
     110.8  0.00807683
       111  0.00806849
     111.2  0.00813246
     111.4  0.00814748
     111.6  0.00813912
     111.8  0.00808877
       112  0.00808939
     112.2  0.00814279
     112.4  0.00816531
     112.6  0.00816872
     112.8  0.00814711
       113  0.00812014
     113.2  0.00809174
     113.4  0.00811793
     113.6   0.0081734
     113.8  0.00818059
       114  0.00819682
     114.2  0.00819805
     114.4  0.00820349
     114.6   0.0082161
     114.8  0.00823167
       115  0.00822237
     115.2    0.008208
     115.4  0.00818347
     115.6  0.00819788
     115.8  0.00820408
       116   0.0082327
     116.2  0.00822032
     116.4  0.00822176
     116.6   0.0082367
     116.8  0.00826704
       117  0.00831123
     117.2  0.00829543
     117.4  0.00824334
     117.6  0.00823773
     117.8  0.00833802
       118  0.00830218
     118.2  0.00826693
     118.4  0.00828742
     118.6   0.0082786
     118.8   0.0083194
       119  0.00827407
     119.2  0.00828949
     119.4  0.00834071
     119.6  0.00831211
     119.8  0.00826918
       120  0.00830795
     120.2  0.00825797
     120.4  0.00828396
     120.6  0.00826069
     120.8  0.00827403
       121  0.00826793
     121.2  0.00832731
     121.4  0.00833265
     121.6  0.00833426
     121.8  0.00828152
       122  0.00830053
     122.2  0.00837146
     122.4  0.00832086
     122.6  0.00834993
     122.8  0.00832469
       123  0.00831282
     123.2  0.00832709
     123.4  0.00834945
     123.6   0.0083738
     123.8  0.00836008
       124  0.00839597
     124.2  0.00837378
     124.4  0.00837458
     124.6  0.00837769
     124.8  0.00835728
       125  0.00837598
     125.2  0.00841682
     125.4  0.00841793
     125.6  0.00841321
     125.8  0.00841651
       126  0.00841383
     126.2  0.00840816
     126.4  0.00841324
     126.6  0.00840113
     126.8  0.00842536
       127  0.00849585
     127.2  0.00848096
     127.4  0.00845054
     127.6  0.00842903
     127.8    0.008476
       128  0.00843913
     128.2   0.0084533
     128.4  0.00850662
     128.6  0.00850787
     128.8  0.00852537
       129    0.008485
     129.2  0.00848965
     129.4  0.00853307
     129.6  0.00853093
     129.8  0.00850467
       130  0.00851101
     130.2  0.00843323
     130.4  0.00845844
     130.6  0.00847351
     130.8  0.00848697
       131  0.00850074
     131.2  0.00854471
     131.4  0.00853239
     131.6  0.00855122
     131.8  0.00851936
       132   0.0085112
     132.2  0.00852229
     132.4  0.00854063
     132.6  0.00855486
     132.8  0.00854569
       133  0.00850557
     133.2  0.00850642
     133.4  0.00856607
     133.6  0.00859004
     133.8  0.00859373
       134  0.00859019
     134.2  0.00858307
     134.4  0.00858084
     134.6  0.00858086
     134.8   0.0085814
       135  0.00858276
     135.2  0.00856667
     135.4  0.00856253
     135.6  0.00859196
     135.8  0.00862169
       136  0.00862423
     136.2  0.00862291
     136.4  0.00865618
     136.6  0.00867563
     136.8  0.00865879
       137  0.00866871
     137.2  0.00864281
     137.4  0.00862775
     137.6  0.00866742
     137.8  0.00873533
       138  0.00867667
     138.2  0.00868095
     138.4  0.00872602
     138.6   0.0087159
     138.8  0.00871801
       139  0.00869377
     139.2  0.00868025
     139.4  0.00870071
     139.6  0.00870519
     139.8  0.00871634
       140  0.00874215
     140.2  0.00864951
     140.4  0.00867703
     140.6  0.00867609
     140.8  0.00869824
       141  0.00869763
     141.2  0.00870624
     141.4  0.00869009
     141.6  0.00874753
     141.8  0.00875999
       142  0.00872894
     142.2  0.00873396
     142.4  0.00875827
     142.6   0.0088049
     142.8   0.0087805
       143  0.00874748
     143.2  0.00874956
     143.4  0.00878837
     143.6  0.00881322
     143.8  0.00881133
       144  0.00879589
     144.2   0.0087585
     144.4  0.00875548
     144.6  0.00878136
     144.8  0.00877158
       145  0.00879342
     145.2  0.00886479
     145.4  0.00884817
     145.6   0.0087984
     145.8  0.00878419
       146  0.00883988
     146.2  0.00885992
     146.4  0.00885328
     146.6  0.00881867
     146.8  0.00883104
       147  0.00887692
     147.2  0.00886771
     147.4  0.00886255
     147.6  0.00887644
     147.8  0.00891799
       148  0.00889504
     148.2  0.00888261
     148.4  0.00891609
     148.6  0.00896761
     148.8  0.00894853
       149  0.00889723
     149.2  0.00887632
     149.4  0.00890005
     149.6  0.00890929
     149.8  0.00888154
       150  0.00891392
     150.2   0.0088845
     150.4  0.00892945
     150.6  0.00892151
     150.8   0.0089207
       151  0.00888817
     151.2  0.00892732
     151.4  0.00892979
     151.6  0.00893116
     151.8  0.00891193
       152  0.00890935
     152.2   0.0089476
     152.4  0.00897285
     152.6  0.00896591
     152.8  0.00898154
       153  0.00895854
     153.2  0.00892596
     153.4  0.00896366
     153.6  0.00900625
     153.8  0.00899427
       154  0.00897209
     154.2  0.00898728
     154.4  0.00901091
     154.6  0.00902106
     154.8  0.00902568
       155   0.0090459
     155.2  0.00907702
     155.4   0.0090544
     155.6  0.00901717
     155.8  0.00901087
       156  0.00900562
     156.2  0.00901961
     156.4  0.00902956
     156.6  0.00904119
     156.8   0.0090703
       157  0.00910838
     157.2  0.00909811
     157.4  0.00907646
     157.6  0.00911133
     157.8  0.00917105
       158  0.00908722
     158.2    0.009038
     158.4  0.00912841
     158.6  0.00915464
     158.8  0.00914843
       159  0.00908218
     159.2  0.00907737
     159.4  0.00912284
     159.6  0.00910913
     159.8  0.00912386
       160  0.00915249
     160.2  0.00908174
     160.4  0.00910916
     160.6  0.00909895
     160.8   0.0091201
       161  0.00909171
     161.2  0.00914078
     161.4  0.00916553
     161.6  0.00919253
     161.8  0.00913983
       162  0.00913326
     162.2  0.00918019
     162.4  0.00917637
     162.6  0.00918125
     162.8   0.0091558
       163  0.00913543
     163.2  0.00913681
     163.4  0.00917808
     163.6  0.00921169
     163.8  0.00924168
       164  0.00924042
     164.2  0.00922177
     164.4  0.00921511
     164.6  0.00921335
     164.8  0.00920597
       165  0.00918633
     165.2  0.00922494
     165.4  0.00923451
     165.6  0.00924067
     165.8  0.00923842
       166  0.00924205
     166.2  0.00927341
     166.4  0.00929004
     166.6  0.00924094
     166.8  0.00925861
       167  0.00931311
     167.2  0.00928649
     167.4  0.00926333
     167.6  0.00930115
     167.8  0.00938714
       168  0.00934467
     168.2  0.00930296
     168.4  0.00931552
     168.6  0.00934986
     168.8  0.00934344
       169  0.00931361
     169.2  0.00934131
     169.4  0.00936706
     169.6  0.00934719
     169.8  0.00931997
       170  0.00935267
     170.2  0.00931306
     170.4  0.00934585
     170.6  0.00930857
     170.8  0.00930243
       171  0.00930558
     171.2  0.00935334
     171.4  0.00935334
     171.6  0.00937136
     171.8  0.00936844
       172  0.00937438
     172.2  0.00939528
     172.4  0.00936965
     172.6  0.00939526
     172.8  0.00940513
       173   0.0093807
     173.2   0.0093724
     173.4  0.00945349
     173.6  0.00948258
     173.8  0.00943702
       174  0.00943815
     174.2  0.00939575
     174.4  0.00936372
     174.6  0.00937806
     174.8  0.00940695
       175  0.00942103
     175.2  0.00944325
     175.4   0.0094681
     175.6  0.00946651
     175.8  0.00948473
       176  0.00947484
     176.2  0.00946899
     176.4  0.00946143
     176.6  0.00944728
     176.8  0.00949955
       177  0.00951441
     177.2  0.00949073
     177.4   0.0094845
     177.6  0.00950464
     177.8  0.00962094
       178  0.00958133
     178.2  0.00948856
     178.4  0.00950697
     178.6  0.00956801
     178.8  0.00959286
       179  0.00954382
     179.2  0.00952388
     179.4  0.00953229
     179.6  0.00957219
     179.8  0.00958331
       180  0.00958831
     180.2   0.0095317
     180.4  0.00954955
     180.6  0.00948504
     180.8  0.00949157
       181   0.0095234
     181.2  0.00958264
     181.4  0.00955027
     181.6  0.00956199
     181.8  0.00957649
       182  0.00959582
     182.2  0.00960252
     182.4  0.00958814
     182.6  0.00959927
     182.8   0.0095742
       183  0.00958001
     183.2  0.00961035
     183.4  0.00965031
     183.6  0.00964421
     183.8   0.0096083
       184  0.00961446
     184.2  0.00962348
     184.4  0.00958338
     184.6  0.00961194
     184.8  0.00959889
       185  0.00958909
     185.2  0.00966576
     185.4  0.00969062
     185.6  0.00968301
     185.8  0.00969486
       186  0.00969455
     186.2  0.00968285
     186.4  0.00969393
     186.6  0.00963069
     186.8  0.00967723
       187  0.00975514
     187.2  0.00973584
     187.4  0.00970408
     187.6  0.00971326
     187.8  0.00982898
       188  0.00978014
     188.2  0.00972837
     188.4  0.00972639
     188.6  0.00972916
     188.8  0.00976414
       189  0.00975817
     189.2  0.00975536
     189.4  0.00976301
     189.6  0.00976961
     189.8  0.00978456
       190  0.00981361
     190.2  0.00973929
     190.4  0.00975454
     190.6   0.0096935
     190.8  0.00971303
       191  0.00972769
     191.2  0.00979308
     191.4  0.00978197
     191.6  0.00980134
     191.8  0.00978961
       192  0.00976534
     192.2  0.00978186
     192.4  0.00973902
     192.6  0.00977617
     192.8  0.00979802
       193  0.00978573
     193.2  0.00978569
     193.4  0.00985201
     193.6  0.00988668
     193.8   0.0098348
       194  0.00981673
     194.2  0.00982374
     194.4  0.00980315
     194.6  0.00981039
     194.8  0.00981121
       195  0.00982725
     195.2  0.00985833
     195.4  0.00986605
     195.6   0.0098649
     195.8  0.00990813
       196  0.00990893
     196.2  0.00989641
     196.4   0.0099077
     196.6  0.00988927
     196.8   0.0098862
       197  0.00991058
     197.2  0.00989488
     197.4  0.00991916
     197.6   0.0099678
     197.8   0.0100323
       198  0.00996142
     198.2  0.00990789
     198.4   0.0099217
     198.6  0.00999267
     198.8   0.0100267
       199  0.00994937
     199.2  0.00992086
     199.4  0.00998794
     199.6   0.0100183
     199.8   0.0099757
       200   0.0100012
     200.2  0.00996267
     200.4  0.00996766
     200.6   0.0099421
     200.8  0.00996204
       201  0.00998035
     201.2   0.0100376
     201.4   0.0100074
     201.6   0.0100095
     201.8  0.00997562
       202  0.00998672
     202.2   0.0100812
     202.4   0.0100618
     202.6   0.0100173
     202.8   0.0100262
       203   0.0100465
     203.2   0.0100398
     203.4   0.0100467
     203.6    0.010076
     203.8   0.0100717
       204   0.0100669
     204.2   0.0100691
     204.4   0.0100637
     204.6   0.0100653
     204.8   0.0100845
       205   0.0100811
     205.2   0.0101085
     205.4      0.0101
     205.6   0.0100762
     205.8   0.0101319
       206   0.0100938
     206.2   0.0101117
     206.4   0.0101422
     206.6   0.0101038
     206.8   0.0100841
       207   0.0101345
     207.2    0.010168
     207.4   0.0101824
     207.6   0.0101801
     207.8   0.0102541
       208   0.0102191
     208.2   0.0101241
     208.4   0.0101112
     208.6   0.0101791
     208.8    0.010237
       209   0.0101912
     209.2   0.0101723
     209.4   0.0102217
     209.6   0.0102563
     209.8   0.0102398
       210   0.0102457
     210.2    0.010138
     210.4   0.0101699
     210.6   0.0101678
     210.8   0.0101413
       211   0.0101509
     211.2   0.0102193
     211.4   0.0102217
     211.6   0.0102383
     211.8   0.0102075
       212   0.0102115
     212.2   0.0102774
     212.4   0.0102756
     212.6   0.0102775
     212.8   0.0102708
       213   0.0102144
     213.2   0.0102114
     213.4    0.010249
     213.6   0.0102809
     213.8   0.0102721
       214    0.010272
     214.2   0.0103006
     214.4   0.0102655
     214.6   0.0102658
     214.8   0.0102908
       215   0.0102962
     215.2   0.0103473
     215.4   0.0103194
     215.6   0.0102906
     215.8   0.0103323
       216   0.0103446
     216.2   0.0103251
     216.4   0.0103447
     216.6    0.010334
     216.8   0.0103669
       217   0.0103795
     217.2   0.0103477
     217.4   0.0103669
     217.6   0.0104012
     217.8   0.0104725
       218   0.0104074
     218.2   0.0103582
     218.4    0.010385
     218.6   0.0104188
     218.8   0.0104154
       219    0.010373
     219.2   0.0103987
     219.4   0.0104631
     219.6    0.010465
     219.8   0.0104506
       220   0.0104699
     220.2   0.0104055
     220.4   0.0104439
     220.6   0.0103768
     220.8   0.0103679
       221   0.0103754
     221.2   0.0104635
     221.4   0.0104673
     221.6   0.0104408
     221.8   0.0104085
       222   0.0104226
     222.2   0.0105125
     222.4   0.0105321
     222.6   0.0105113
     222.8   0.0104659
       223   0.0104414
     223.2   0.0104509
     223.4   0.0105396
     223.6   0.0105209
     223.8   0.0105061
       224   0.0105218
     224.2   0.0105519
     224.4   0.0105382
     224.6   0.0105348
     224.8   0.0105474
       225   0.0105418
     225.2    0.010566
     225.4   0.0105413
     225.6   0.0105152
     225.8   0.0105193
       226   0.0105669
     226.2   0.0105873
     226.4    0.010611
     226.6   0.0105861
     226.8   0.0105981
       227   0.0106103
     227.2   0.0105445
     227.4   0.0105627
     227.6   0.0106125
     227.8   0.0107037
       228   0.0106453
     228.2    0.010588
     228.4   0.0106177
     228.6   0.0106511
     228.8   0.0106815
       229   0.0106399
     229.2    0.010625
     229.4   0.0106572
     229.6   0.0106604
     229.8   0.0106521
       230   0.0106687
     230.2   0.0106061
     230.4   0.0106306
     230.6   0.0106127
     230.8   0.0106369
       231   0.0106395
     231.2   0.0106611
     231.4   0.0106217
     231.6    0.010704
     231.8   0.0107213
       232   0.0106864
     232.2   0.0107175
     232.4    0.010719
     232.6   0.0107155
     232.8   0.0107069
       233   0.0106855
     233.2   0.0106437
     233.4   0.0106718
     233.6   0.0107398
     233.8   0.0107554
       234   0.0107694
     234.2   0.0107969
     234.4   0.0107304
     234.6   0.0107292
     234.8   0.0107224
       235   0.0107126
     235.2   0.0107731
     235.4   0.0107901
     235.6    0.010771
     235.8   0.0107908
       236   0.0108018
     236.2   0.0107609
     236.4   0.0107694
     236.6   0.0107745
     236.8   0.0107784
       237   0.0108319
     237.2   0.0108439
     237.4   0.0108384
     237.6   0.0108902
     237.8   0.0109516
       238   0.0108526
     238.2   0.0107895
     238.4   0.0108042
     238.6   0.0108461
     238.8   0.0108754
       239   0.0108728
     239.2   0.0109183
     239.4    0.010916
     239.6   0.0108856
     239.8   0.0108832
       240   0.0109002
     240.2   0.0108452
     240.4   0.0108584
     240.6   0.0108172
     240.8   0.0108093
       241   0.0108447
     241.2   0.0109226
     241.4    0.010911
     241.6   0.0108836
     241.8   0.0108902
       242   0.0109139
     242.2    0.010969
     242.4   0.0109573
     242.6   0.0109411
     242.8   0.0108766
       243   0.0108608
     243.2   0.0108791
     243.4   0.0109463
     243.6   0.0109785
     243.8   0.0109594
       244   0.0109426
     244.2   0.0109503
     244.4   0.0109593
     244.6   0.0109498
     244.8   0.0109728
       245   0.0109572
     245.2   0.0109949
     245.4   0.0109785
     245.6   0.0109775
     245.8    0.011001
       246   0.0110151
     246.2   0.0109913
     246.4   0.0110259
     246.6    0.011033
     246.8    0.011021
       247   0.0110627
     247.2   0.0110171
     247.4   0.0109806
     247.6   0.0110315
     247.8    0.011147
       248   0.0110791
     248.2   0.0110564
     248.4   0.0111265
     248.6    0.011124
     248.8   0.0110784
       249   0.0110258
     249.2   0.0110969
     249.4   0.0111339
     249.6   0.0110699
     249.8   0.0110641
       250   0.0111123
     250.2   0.0110716
     250.4   0.0111338
     250.6   0.0110964
     250.8   0.0111039
       251   0.0110794
     251.2   0.0111414
     251.4   0.0111511
     251.6   0.0111487
     251.8   0.0110915
       252   0.0110848
     252.2   0.0111032
     252.4   0.0111399
     252.6   0.0111749
     252.8   0.0111811
       253   0.0111409
     253.2   0.0111115
     253.4   0.0111964
     253.6   0.0112285
     253.8   0.0111744
       254   0.0111796
     254.2   0.0112014
     254.4   0.0111687
     254.6   0.0111705
     254.8   0.0111875
       255    0.011197
     255.2   0.0112244
     255.4   0.0112275
     255.6   0.0112277
     255.8   0.0112283
       256     0.01125
     256.2   0.0112667
     256.4   0.0112621
     256.6   0.0112212
     256.8   0.0112189
       257   0.0112654
     257.2   0.0112264
     257.4   0.0112067
     257.6    0.011249
     257.8   0.0113948
       258    0.011377
     258.2   0.0112671
     258.4   0.0112988
     258.6   0.0113421
     258.8   0.0113328
       259   0.0112876
     259.2   0.0113147
     259.4   0.0113033
     259.6   0.0112752
     259.8   0.0112651
       260   0.0113536
     260.2    0.011344
     260.4    0.011342
     260.6   0.0112939
     260.8   0.0112817
       261   0.0113087
     261.2   0.0114038
     261.4   0.0113504
     261.6   0.0113244
     261.8   0.0112706
       262   0.0112929
     262.2   0.0113553
     262.4   0.0113936
     262.6    0.011395
     262.8   0.0113841
       263   0.0113826
     263.2   0.0113811
     263.4   0.0113821
     263.6   0.0113896
     263.8   0.0114006
       264   0.0113934
     264.2   0.0114301
     264.4   0.0114113
     264.6   0.0114084
     264.8   0.0114179
       265    0.011417
     265.2   0.0114505
     265.4   0.0114363
     265.6   0.0114602
     265.8   0.0114825
       266   0.0114898
     266.2   0.0114625
     266.4   0.0114717
     266.6   0.0114915
     266.8   0.0114773
       267   0.0115164
     267.2   0.0114879
     267.4   0.0114738
     267.6   0.0114867
     267.8   0.0116008
       268   0.0115612
     268.2   0.0114939
     268.4    0.011544
     268.6    0.011593
     268.8   0.0115738
       269   0.0115167
     269.2   0.0115383
     269.4    0.011565
     269.6   0.0115675
     269.8   0.0115372
       270   0.0115926
     270.2   0.0115319
     270.4   0.0115521
     270.6   0.0115166
     270.8   0.0114944
       271   0.0114903
     271.2   0.0115844
     271.4   0.0115883
     271.6   0.0115659
     271.8   0.0115811
       272   0.0116075
     272.2   0.0116587
     272.4   0.0116296
     272.6   0.0116294
     272.8   0.0116006
       273   0.0115585
     273.2   0.0115592
     273.4   0.0116499
     273.6   0.0116596
     273.8   0.0116378
       274   0.0116363
     274.2   0.0116762
     274.4    0.011655
     274.6   0.0116792
     274.8   0.0116588
       275    0.011617
     275.2   0.0116871
     275.4   0.0116497
     275.6   0.0115985
     275.8   0.0116402
       276   0.0117281
     276.2   0.0117308
     276.4   0.0117134
     276.6   0.0117015
     276.8   0.0116967
       277    0.011747
     277.2   0.0117447
     277.4    0.011768
     277.6   0.0117993
     277.8   0.0118772
       278   0.0117796
     278.2   0.0116991
     278.4   0.0117692
     278.6   0.0117977
     278.8    0.011827
       279   0.0117636
     279.2    0.011806
     279.4   0.0118783
     279.6   0.0118736
     279.8    0.011797
       280   0.0117927
     280.2   0.0117347
     280.4   0.0117497
     280.6   0.0117563
     280.8   0.0117879
       281   0.0118006
     281.2   0.0118386
     281.4   0.0117995
     281.6   0.0118218
     281.8   0.0118268
       282   0.0118216
     282.2   0.0118304
     282.4   0.0118285
     282.6   0.0118357
     282.8   0.0118577
       283   0.0118349
     283.2   0.0118333
     283.4   0.0118615
     283.6   0.0118897
     283.8   0.0119309
       284   0.0118948
     284.2   0.0119316
     284.4   0.0119045
     284.6   0.0119009
     284.8    0.011888
       285   0.0118391
     285.2   0.0119326
     285.4   0.0119247
     285.6   0.0119066
     285.8   0.0119467
       286   0.0119805
     286.2   0.0119845
     286.4   0.0119514
     286.6    0.011924
     286.8   0.0119332
       287   0.0119608
     287.2    0.011955
     287.4   0.0119864
     287.6    0.012021
     287.8   0.0120914
       288   0.0120115
     288.2   0.0119729
     288.4   0.0120021
     288.6   0.0120353
     288.8   0.0120683
       289   0.0120112
     289.2   0.0120096
     289.4    0.012065
     289.6   0.0120786
     289.8   0.0120208
       290   0.0120382
     290.2   0.0119692
     290.4   0.0120014
     290.6   0.0120031
     290.8   0.0120004
       291   0.0120165
     291.2   0.0120865
     291.4    0.012111
     291.6   0.0121015
     291.8   0.0120541
       292   0.0120364
     292.2   0.0120376
     292.4   0.0120254
     292.6   0.0120505
     292.8   0.0120766
       293   0.0120645
     293.2   0.0120859
     293.4   0.0121705
     293.6   0.0121755
     293.8   0.0121619
       294   0.0121008
     294.2   0.0121195
     294.4   0.0120988
     294.6   0.0121179
     294.8   0.0121569
       295   0.0121331
     295.2   0.0122094
     295.4   0.0122071
     295.6   0.0121657
     295.8   0.0121683
       296   0.0121629
     296.2   0.0121786
     296.4   0.0122437
     296.6   0.0121892
     296.8   0.0121752
       297   0.0122236
     297.2   0.0122314
     297.4   0.0121919
     297.6   0.0122009
     297.8    0.012321
       298   0.0122828
     298.2   0.0121928
     298.4   0.0122355
     298.6   0.0122802
     298.8   0.0123138
       299   0.0122603
     299.2   0.0122719
     299.4   0.0123351
     299.6   0.0123162
     299.8   0.0122569
       300   0.0122559
     300.2   0.0122178
     300.4   0.0122328
     300.6    0.012254
     300.8   0.0122723
       301   0.0122748
     301.2   0.0123372
     301.4   0.0123242
     301.6   0.0123428
     301.8   0.0122957
       302   0.0122658
     302.2   0.0122955
     302.4   0.0123002
     302.6   0.0123221
     302.8   0.0123215
       303   0.0123058
     303.2   0.0122814
     303.4   0.0123593
     303.6   0.0124114
     303.8   0.0124089
       304   0.0123766
     304.2   0.0124159
     304.4   0.0124046
     304.6    0.012344
     304.8   0.0123918
       305   0.0123862
     305.2   0.0124073
     305.4    0.012386
     305.6   0.0123947
     305.8   0.0124416
       306   0.0124517
     306.2   0.0124494
     306.4   0.0124158
     306.6   0.0123997
     306.8   0.0124409
       307   0.0124998
     307.2   0.0124561
     307.4   0.0124317
     307.6   0.0124722
     307.8   0.0125693
       308   0.0125185
     308.2   0.0124553
     308.4   0.0124757
     308.6   0.0125138
     308.8   0.0125578
       309   0.0125193
     309.2   0.0125275
     309.4   0.0126198
     309.6   0.0126136
     309.8   0.0125232
       310   0.0125457
     310.2   0.0124649
     310.4   0.0124523
     310.6   0.0124614
     310.8   0.0125063
       311   0.0125283
     311.2   0.0126191
     311.4   0.0126202
     311.6   0.0125967
     311.8   0.0125331
       312   0.0124979
     312.2   0.0125276
     312.4   0.0125564
     312.6    0.012545
     312.8   0.0125439
       313     0.01256
     313.2   0.0125805
     313.4   0.0126238
     313.6   0.0126213
     313.8   0.0125813
       314   0.0125612
     314.2   0.0126149
     314.4   0.0126317
     314.6   0.0126387
     314.8   0.0125975
       315   0.0125944
     315.2   0.0126625
     315.4   0.0126279
     315.6   0.0126304
     315.8   0.0126379
       316   0.0126687
     316.2   0.0127023
     316.4   0.0127333
     316.6   0.0126846
     316.8   0.0126638
       317   0.0126915
     317.2   0.0126334
     317.4   0.0126196
     317.6   0.0126976
     317.8    0.012806
       318   0.0127614
     318.2   0.0127013
     318.4   0.0127117
     318.6   0.0127514
     318.8   0.0128096
       319   0.0127476
     319.2   0.0127536
     319.4   0.0127838
     319.6   0.0127741
     319.8    0.012759
       320   0.0127666
     320.2   0.0127316
     320.4   0.0127723
     320.6   0.0127586
     320.8   0.0127515
       321   0.0127628
     321.2   0.0128262
     321.4   0.0127964
     321.6    0.012776
     321.8   0.0127696
       322     0.01277
     322.2   0.0128162
     322.4   0.0127884
     322.6   0.0128049
     322.8   0.0128108
       323   0.0127954
     323.2   0.0127683
     323.4   0.0128583
     323.6    0.012926
     323.8   0.0129067
       324   0.0128497
     324.2   0.0128741
     324.4   0.0128743
     324.6   0.0128774
     324.8   0.0129046
       325   0.0128531
     325.2   0.0128483
     325.4   0.0128055
     325.6   0.0128586
     325.8   0.0128952
       326   0.0128976
     326.2   0.0129313
     326.4   0.0129675
     326.6   0.0129118
     326.8   0.0129447
       327   0.0129645
     327.2   0.0129163
     327.4   0.0128791
     327.6   0.0129085
     327.8   0.0130409
       328    0.012971
     328.2   0.0129059
     328.4   0.0129632
     328.6    0.013033
     328.8   0.0130789
       329   0.0130118
     329.2   0.0130152
     329.4   0.0130477
     329.6   0.0130145
     329.8   0.0129806
       330   0.0130256
     330.2   0.0129732
     330.4    0.012988
     330.6   0.0129771
     330.8     0.01298
       331   0.0130107
     331.2   0.0131301
     331.4   0.0130758
     331.6   0.0130373
     331.8   0.0129708
       332   0.0130077
     332.2   0.0130447
     332.4   0.0130377
     332.6   0.0130449
     332.8   0.0130291
       333   0.0130493
     333.2    0.013083
     333.4   0.0131193
     333.6   0.0131564
     333.8   0.0131217
       334   0.0130836
     334.2   0.0130849
     334.4   0.0130623
     334.6   0.0130986
     334.8    0.013109
       335    0.013102
     335.2   0.0131568
     335.4   0.0131413
     335.6   0.0131387
     335.8   0.0131415
       336   0.0131503
     336.2   0.0131601
     336.4   0.0131687
     336.6   0.0131428
     336.8    0.013141
       337   0.0132098
     337.2    0.013217
     337.4   0.0131852
     337.6   0.0132065
     337.8   0.0132734
       338   0.0132212
     338.2   0.0131723
     338.4    0.013206
     338.6   0.0132654
     338.8   0.0133144
       339   0.0132494
     339.2   0.0132457
     339.4   0.0133174
     339.6   0.0132744
     339.8   0.0132242
       340   0.0132542
     340.2   0.0131837
     340.4   0.0132443
     340.6   0.0132625
     340.8   0.0132363
       341   0.0132341
     341.2   0.0132904
     341.4   0.0132638
     341.6   0.0132749
     341.8   0.0132031
       342   0.0132269
     342.2   0.0133068
     342.4   0.0133194
     342.6   0.0133027
     342.8   0.0132769
       343   0.0132866
     343.2   0.0133234
     343.4   0.0133492
     343.6   0.0133333
     343.8   0.0133227
       344   0.0132917
     344.2   0.0133339
     344.4   0.0133454
     344.6   0.0133561
     344.8   0.0133814
       345   0.0133579
     345.2   0.0134115
     345.4   0.0133387
     345.6   0.0133543
     345.8   0.0134074
       346   0.0133922
     346.2   0.0133879
     346.4   0.0134009
     346.6   0.0133733
     346.8   0.0134228
       347   0.0134818
     347.2   0.0134124
     347.4   0.0134256
     347.6   0.0134493
     347.8   0.0135281
       348   0.0134307
     348.2   0.0133415
     348.4   0.0134131
     348.6   0.0135377
     348.8   0.0135439
       349   0.0134714
     349.2   0.0134648
     349.4   0.0135324
     349.6   0.0135504
     349.8   0.0134664
       350   0.0134606
     350.2   0.0133941
     350.4   0.0134235
     350.6   0.0134718
     350.8   0.0134659
       351    0.013504
     351.2   0.0135747
     351.4   0.0135572
     351.6   0.0135219
     351.8    0.013455
       352   0.0134378
     352.2   0.0135231
     352.4   0.0135617
     352.6   0.0135302
     352.8   0.0135182
       353   0.0134926
     353.2   0.0135091
     353.4   0.0135884
     353.6   0.0135721
     353.8   0.0135134
       354   0.0135422
     354.2   0.0136318
     354.4    0.013587
     354.6   0.0135807
     354.8   0.0135997
       355   0.0135777
     355.2   0.0136326
     355.4   0.0135983
     355.6   0.0135798
     355.8   0.0135536
       356   0.0135618
     356.2   0.0136013
     356.4   0.0136884
     356.6   0.0137222
     356.8   0.0136818
       357   0.0136869
     357.2   0.0136456
     357.4   0.0136387
     357.6     0.01365
     357.8   0.0137544
       358   0.0136942
     358.2   0.0136276
     358.4   0.0136901
     358.6    0.013756
     358.8   0.0137691
       359   0.0137305
     359.2    0.013735
     359.4   0.0137853
     359.6   0.0137413
     359.8   0.0136678
       360     0.01369
     360.2    0.013671
     360.4   0.0137355
     360.6   0.0137197
     360.8   0.0137193
       361    0.013709
     361.2    0.013781
     361.4   0.0138071
     361.6   0.0137848
     361.8   0.0137278
       362   0.0137402
     362.2   0.0137606
     362.4   0.0137652
     362.6   0.0137771
     362.8   0.0137832
       363   0.0137855
     363.2   0.0137903
     363.4   0.0138272
     363.6   0.0138684
     363.8   0.0138607
       364   0.0138044
     364.2   0.0138561
     364.4   0.0138577
     364.6   0.0138444
     364.8   0.0138211
       365    0.013826
     365.2   0.0138594
     365.4   0.0137774
     365.6   0.0138148
     365.8   0.0138113
       366   0.0138065
     366.2   0.0138754
     366.4   0.0139473
     366.6   0.0139269
     366.8   0.0139212
       367   0.0139546
     367.2   0.0139236
     367.4   0.0138846
     367.6   0.0138654
     367.8    0.014009
       368   0.0139879
     368.2   0.0139101
     368.4   0.0139243
     368.6   0.0139941
     368.8     0.01402
       369    0.013952
     369.2   0.0139675
     369.4    0.014081
     369.6   0.0140192
     369.8   0.0139646
       370   0.0140001
     370.2   0.0139593
     370.4   0.0139814
     370.6   0.0139328
     370.8   0.0139196
       371   0.0139619
     371.2   0.0140389
     371.4   0.0140603
     371.6   0.0140486
     371.8   0.0139883
       372   0.0139845
     372.2   0.0140148
     372.4    0.014032
     372.6   0.0140446
     372.8   0.0140266
       373   0.0140569
     373.2   0.0140637
     373.4   0.0140992
     373.6   0.0140945
     373.8   0.0140673
       374   0.0140731
     374.2   0.0141029
     374.4    0.014104
     374.6   0.0141084
     374.8   0.0140873
       375   0.0140462
     375.2   0.0141521
     375.4   0.0140983
     375.6   0.0141123
     375.8   0.0141282
       376    0.014123
     376.2   0.0141224
     376.4   0.0141698
     376.6   0.0141419
     376.8   0.0141216
       377   0.0141654
     377.2   0.0141277
     377.4   0.0141583
     377.6   0.0141717
     377.8   0.0142416
       378   0.0142556
     378.2   0.0141849
     378.4   0.0142101
     378.6   0.0142894
     378.8   0.0142744
       379    0.014186
     379.2   0.0141886
     379.4   0.0142691
     379.6   0.0142303
     379.8   0.0141798
       380    0.014255
     380.2   0.0142222
     380.4   0.0142292
     380.6   0.0142259
     380.8   0.0141975
       381    0.014227
     381.2   0.0142799
     381.4   0.0142526
     381.6   0.0142425
     381.8   0.0141958
       382   0.0142178
     382.2   0.0142883
     382.4   0.0142858
     382.6   0.0142713
     382.8   0.0142754
       383   0.0142807
     383.2   0.0142783
     383.4   0.0143182
     383.6   0.0143401
     383.8   0.0143211
       384   0.0143399
     384.2     0.01437
     384.4   0.0143357
     384.6    0.014361
     384.8   0.0143888
       385   0.0143432
     385.2   0.0143549
     385.4   0.0143224
     385.6   0.0143108
     385.8   0.0143421
       386   0.0143772
     386.2   0.0144157
     386.4   0.0144268
     386.6   0.0143705
     386.8   0.0143729
       387   0.0144701
     387.2   0.0144497
     387.4   0.0144123
     387.6   0.0144242
     387.8    0.014501
       388   0.0144516
     388.2   0.0144021
     388.4   0.0144867
     388.6    0.014542
     388.8   0.0145305
       389   0.0144873
     389.2   0.0144667
     389.4   0.0145036
     389.6   0.0145015
     389.8   0.0144823
       390   0.0145042
     390.2   0.0144644
     390.4   0.0144559
     390.6     0.01445
     390.8   0.0144242
       391   0.0144704
     391.2   0.0145863
     391.4   0.0145404
     391.6   0.0145326
     391.8   0.0144808
       392   0.0144739
     392.2   0.0145478
     392.4    0.014539
     392.6   0.0145131
     392.8   0.0145193
       393    0.014547
     393.2   0.0145344
     393.4    0.014562
     393.6   0.0146203
     393.8   0.0146131
       394   0.0145816
     394.2   0.0146113
     394.4   0.0146192
     394.6   0.0146669
     394.8   0.0146593
       395   0.0145731
     395.2   0.0145915
     395.4   0.0145906
     395.6   0.0146287
     395.8   0.0146299
       396   0.0146494
     396.2    0.014667
     396.4   0.0147224
     396.6   0.0146535
     396.8   0.0146402
       397   0.0147034
     397.2   0.0146605
     397.4    0.014637
     397.6   0.0146429
     397.8   0.0147808
       398   0.0147792
     398.2   0.0147226
     398.4   0.0147726
     398.6   0.0148529
     398.8   0.0148014
       399    0.014694
     399.2   0.0147293
     399.4   0.0147953
     399.6   0.0147655
     399.8   0.0147194
       400   0.0147788
     400.2   0.0147284
     400.4   0.0147437
     400.6   0.0147316
     400.8   0.0147016
       401   0.0147422
     401.2    0.014812
     401.4   0.0147831
     401.6   0.0147653
     401.8   0.0146859
       402   0.0147433
     402.2   0.0148133
     402.4   0.0147906
     402.6   0.0147819
     402.8   0.0147737
       403   0.0147863
     403.2   0.0148104
     403.4    0.014885
     403.6   0.0148775
     403.8   0.0148511
       404   0.0148572
     404.2    0.014905
     404.4   0.0148471
     404.6   0.0148481
     404.8   0.0148259
       405   0.0148246
     405.2   0.0148848
     405.4   0.0148283
     405.6   0.0148554
     405.8   0.0149384
       406   0.0149437
     406.2   0.0149526
     406.4   0.0149336
     406.6   0.0148628
     406.8   0.0148893
       407   0.0149634
     407.2    0.014903
     407.4   0.0148786
     407.6   0.0149389
     407.8   0.0150553
       408   0.0150133
     408.2   0.0149092
     408.4   0.0149746
     408.6   0.0150552
     408.8   0.0150532
       409   0.0149687
     409.2   0.0149519
     409.4   0.0149855
     409.6   0.0150513
     409.8   0.0150368
       410   0.0150682
     410.2   0.0149873
     410.4   0.0150025
     410.6   0.0149579
     410.8   0.0149318
       411   0.0149796
     411.2   0.0150469
     411.4   0.0150505
     411.6   0.0150469
     411.8   0.0150106
       412   0.0150106
     412.2   0.0150431
     412.4   0.0150476
     412.6   0.0150795
     412.8   0.0150377
       413   0.0150101
     413.2   0.0150024
     413.4   0.0150755
     413.6   0.0151344
     413.8   0.0151288
       414   0.0151173
     414.2   0.0151334
     414.4   0.0150807
     414.6   0.0151067
     414.8   0.0151459
       415    0.015123
     415.2   0.0152007
     415.4   0.0151219
     415.6    0.015116
     415.8   0.0151441
       416   0.0151458
     416.2   0.0151704
     416.4      0.0152
     416.6   0.0151399
     416.8    0.015139
       417   0.0151991
     417.2   0.0151698
     417.4   0.0151685
     417.6   0.0151999
     417.8   0.0153142
       418   0.0152723
     418.2   0.0152022
     418.4    0.015216
     418.6   0.0152863
     418.8   0.0152825
       419   0.0152025
     419.2   0.0151985
     419.4   0.0152685
     419.6   0.0152748
     419.8     0.01526
       420   0.0153311
     420.2   0.0152443
     420.4   0.0152165
     420.6   0.0151693
     420.8   0.0151602
       421   0.0152032
     421.2     0.01525
     421.4   0.0152143
     421.6   0.0152572
     421.8   0.0152313
       422   0.0152375
     422.2   0.0152655
     422.4   0.0152653
     422.6   0.0152738
     422.8   0.0152497
       423   0.0152837
     423.2   0.0152819
     423.4   0.0153507
     423.6    0.015367
     423.8   0.0153309
       424   0.0153018
     424.2   0.0153411
     424.4   0.0153471
     424.6   0.0153756
     424.8   0.0153666
       425   0.0153356
     425.2   0.0154133
     425.4   0.0153502
     425.6    0.015327
     425.8    0.015372
       426   0.0153881
     426.2     0.01543
     426.4   0.0154632
     426.6   0.0153982
     426.8   0.0153799
       427   0.0154373
     427.2   0.0153954
     427.4   0.0154008
     427.6   0.0154318
     427.8   0.0155596
       428   0.0155007
     428.2    0.015421
     428.4   0.0154642
     428.6   0.0155245
     428.8   0.0155022
       429   0.0154436
     429.2    0.015478
     429.4   0.0155264
     429.6   0.0154874
     429.8   0.0154512
       430   0.0155237
     430.2   0.0154441
     430.4   0.0154442
     430.6   0.0154369
     430.8   0.0153964
       431   0.0153852
     431.2   0.0154753
     431.4   0.0154859
     431.6   0.0154533
     431.8   0.0154382
       432   0.0154505
     432.2   0.0155083
     432.4   0.0155481
     432.6   0.0155413
     432.8   0.0154913
       433    0.015479
     433.2   0.0154784
     433.4   0.0155714
     433.6   0.0155701
     433.8   0.0155708
       434   0.0155718
     434.2   0.0156239
     434.4   0.0155942
     434.6   0.0155708
     434.8   0.0155396
       435   0.0155608
     435.2   0.0155729
     435.4   0.0154894
     435.6   0.0154991
     435.8   0.0155611
       436   0.0156185
     436.2   0.0156512
     436.4   0.0156542
     436.6   0.0156144
     436.8   0.0156447
       437   0.0157149
     437.2   0.0156223
     437.4    0.015595
     437.6   0.0156356
     437.8   0.0157604
       438    0.015713
     438.2   0.0156329
     438.4   0.0156825
     438.6   0.0157744
     438.8   0.0157523
       439   0.0156851
     439.2   0.0156629
     439.4   0.0157233
     439.6   0.0157343
     439.8   0.0157081
       440    0.015769
     440.2   0.0156708
     440.4   0.0156373
     440.6   0.0156039
     440.8   0.0156025
       441   0.0156126
     441.2   0.0156814
     441.4   0.0156962
     441.6    0.015714
     441.8   0.0156836
       442    0.015707
     442.2    0.015752
     442.4   0.0157293
     442.6   0.0157335
     442.8   0.0157342
       443   0.0156952
     443.2   0.0156775
     443.4   0.0157609
     443.6   0.0157704
     443.8   0.0157611
       444   0.0157666
     444.2   0.0158196
     444.4   0.0158088
     444.6   0.0158032
     444.8   0.0157832
       445   0.0157908
     445.2   0.0158528
     445.4   0.0157661
     445.6   0.0157754
     445.8    0.015822
       446   0.0158452
     446.2   0.0159124
     446.4   0.0159409
     446.6   0.0157769
     446.8   0.0157531
       447   0.0158539
     447.2   0.0158587
     447.4    0.015853
     447.6   0.0159021
     447.8    0.016007
       448   0.0159473
     448.2   0.0158863
     448.4   0.0159009
     448.6   0.0159737
     448.8   0.0159309
       449   0.0158516
     449.2   0.0159098
     449.4   0.0160052
     449.6   0.0159672
     449.8    0.015891
       450   0.0159086
     450.2    0.015874
     450.4   0.0159311
     450.6   0.0158834
     450.8   0.0158401
       451   0.0158596
     451.2   0.0159542
     451.4   0.0159617
     451.6   0.0159307
     451.8   0.0159045
       452   0.0159039
     452.2   0.0159267
     452.4   0.0159458
     452.6    0.015944
     452.8   0.0159471
       453   0.0159325
     453.2   0.0159577
     453.4   0.0160609
     453.6   0.0160324
     453.8   0.0160268
       454   0.0160088
     454.2    0.016038
     454.4   0.0160098
     454.6   0.0160521
     454.8    0.016045
       455   0.0159915
     455.2   0.0160309
     455.4   0.0160255
     455.6   0.0160768
     455.8   0.0160856
       456   0.0160457
     456.2   0.0160895
     456.4   0.0161185
     456.6   0.0160298
     456.8   0.0160398
       457   0.0160821
     457.2   0.0160595
     457.4   0.0160777
     457.6   0.0161336
     457.8   0.0162028
       458   0.0161418
     458.2   0.0160583
     458.4   0.0161084
     458.6   0.0161976
     458.8   0.0161664
       459   0.0161179
     459.2   0.0161181
     459.4   0.0162462
     459.6   0.0162204
     459.8   0.0161222
       460   0.0161605
     460.2     0.01608
     460.4   0.0160716
     460.6   0.0160669
     460.8   0.0160802
       461    0.016072
     461.2   0.0161818
     461.4   0.0161589
     461.6   0.0161508
     461.8   0.0161583
       462   0.0161539
     462.2   0.0161669
     462.4   0.0161779
     462.6   0.0161438
     462.8   0.0161068
       463   0.0161207
     463.2   0.0161547
     463.4   0.0162445
     463.6    0.016238
     463.8   0.0162819
       464   0.0162443
     464.2   0.0162433
     464.4   0.0162209
     464.6   0.0162378
     464.8   0.0162064
       465   0.0161943
     465.2   0.0162845
     465.4   0.0162384
     465.6    0.016267
     465.8    0.016292
       466   0.0162549
     466.2   0.0162668
     466.4    0.016304
     466.6   0.0162404
     466.8   0.0162483
       467   0.0162992
     467.2   0.0162995
     467.4   0.0163061
     467.6   0.0163445
     467.8   0.0164355
       468   0.0163243
     468.2   0.0162393
     468.4   0.0163056
     468.6   0.0164425
     468.8   0.0164224
       469   0.0163316
     469.2   0.0163485
     469.4   0.0163964
     469.6   0.0163768
     469.8   0.0163388
       470   0.0164055
     470.2   0.0162864
     470.4   0.0162798
     470.6   0.0162663
     470.8   0.0162889
       471   0.0163142
     471.2   0.0164073
     471.4   0.0163326
     471.6   0.0163267
     471.8   0.0163452
       472   0.0163723
     472.2   0.0163941
     472.4   0.0163682
     472.6   0.0163421
     472.8   0.0163453
       473   0.0163382
     473.2    0.016326
     473.4   0.0163961
     473.6   0.0164372
     473.8   0.0164495
       474   0.0164424
     474.2   0.0165422
     474.4   0.0165379
     474.6   0.0165129
     474.8   0.0164646
       475   0.0164196
     475.2   0.0164357
     475.4   0.0163825
     475.6   0.0164207
     475.8   0.0164562
       476   0.0164984
     476.2   0.0165462
     476.4   0.0165507
     476.6   0.0164831
     476.8   0.0165352
       477   0.0165715
     477.2   0.0165063
     477.4   0.0164973
     477.6    0.016536
     477.8   0.0166256
       478   0.0165673
     478.2   0.0164609
     478.4   0.0165076
     478.6   0.0166477
     478.8   0.0166197
       479   0.0166015
     479.2   0.0166137
     479.4   0.0166492
     479.6   0.0166104
     479.8   0.0165738
       480    0.016636
     480.2   0.0164591
     480.4   0.0164698
     480.6   0.0165155
     480.8   0.0165129
       481   0.0165018
     481.2   0.0165922
     481.4   0.0165858
     481.6   0.0165793
     481.8   0.0165043
       482   0.0165419
     482.2   0.0166494
     482.4   0.0166331
     482.6   0.0165918
     482.8   0.0165832
       483   0.0165542
     483.2   0.0165428
     483.4   0.0166024
     483.6   0.0166367
     483.8   0.0166476
       484   0.0166701
     484.2   0.0167615
     484.4    0.016735
     484.6   0.0167017
     484.8   0.0166552
       485   0.0166314
     485.2   0.0166948
     485.4   0.0166314
     485.6   0.0166495
     485.8   0.0166749
       486   0.0166532
     486.2   0.0167142
     486.4   0.0167891
     486.6   0.0167396
     486.8   0.0167384
       487   0.0167804
     487.2   0.0167132
     487.4   0.0166813
     487.6    0.016712
     487.8   0.0168369
       488   0.0167656
     488.2   0.0166652
     488.4   0.0167388
     488.6   0.0168502
     488.8   0.0168531
       489   0.0168145
     489.2   0.0168036
     489.4   0.0168691
     489.6   0.0168082
     489.8   0.0167306
       490   0.0167672
     490.2   0.0166766
     490.4   0.0167038
     490.6   0.0167462
     490.8   0.0167361
       491   0.0167096
     491.2   0.0168333
     491.4   0.0168286
     491.6   0.0168192
     491.8   0.0167379
       492   0.0167363
     492.2   0.0167922
     492.4   0.0168191
     492.6   0.0167816
     492.8   0.0167322
       493   0.0168077
     493.2   0.0168116
     493.4   0.0168737
     493.6   0.0168849
     493.8    0.016889
       494   0.0168957
     494.2   0.0169611
     494.4    0.016884
     494.6   0.0168672
     494.8   0.0168585
       495   0.0168169
     495.2   0.0168993
     495.4   0.0168517
     495.6   0.0169267
     495.8   0.0169421
       496   0.0169391
     496.2    0.016971
     496.4   0.0169956
     496.6   0.0169006
     496.8    0.016876
       497   0.0169564
     497.2   0.0168948
     497.4   0.0168745
     497.6   0.0169601
     497.8   0.0171365
       498   0.0170664
     498.2   0.0169526
     498.4   0.0169751
     498.6   0.0170991
     498.8   0.0171187
       499   0.0170267
     499.2   0.0169842
     499.4    0.017067
     499.6   0.0169838
     499.8   0.0169859
       500   0.0170348
     500.2   0.0169338
     500.4    0.016954
     500.6   0.0169608
     500.8   0.0169217
       501   0.0169581
     501.2   0.0170475
     501.4   0.0170105
     501.6   0.0169888
     501.8   0.0169195
       502   0.0169721
     502.2   0.0170832
     502.4   0.0170978
     502.6   0.0170353
     502.8   0.0169666
       503   0.0169655
     503.2   0.0169827
     503.4   0.0170685
     503.6   0.0170949
     503.8   0.0171156
       504   0.0171023
     504.2   0.0171446
     504.4   0.0171249
     504.6   0.0171088
     504.8   0.0171084
       505   0.0170959
     505.2   0.0171649
     505.4   0.0170858
     505.6   0.0171026
     505.8   0.0171191
       506   0.0171132
     506.2   0.0171768
     506.4   0.0171808
     506.6   0.0171021
     506.8   0.0171549
       507   0.0172125
     507.2   0.0171647
     507.4   0.0171782
     507.6   0.0171768
     507.8   0.0172341
       508   0.0171939
     508.2   0.0171443
     508.4   0.0171821
     508.6   0.0172958
     508.8   0.0172888
       509   0.0172476
     509.2   0.0172602
     509.4   0.0173298
     509.6    0.017267
     509.8   0.0172054
       510   0.0172664
     510.2    0.017157
     510.4   0.0171893
     510.6   0.0171606
     510.8    0.017143
       511   0.0171683
     511.2   0.0172441
     511.4   0.0172137
     511.6    0.017226
     511.8   0.0172066
       512   0.0172127
     512.2   0.0172991
     512.4   0.0173036
     512.6   0.0172619
     512.8   0.0172404
       513   0.0172321
     513.2   0.0172115
     513.4   0.0173186
     513.6    0.017371
     513.8   0.0173354
       514   0.0173159
     514.2   0.0174008
     514.4   0.0173711
     514.6    0.017376
     514.8   0.0173494
       515   0.0172892
     515.2   0.0173254
     515.4   0.0172592
     515.6   0.0173582
     515.8   0.0173783
       516   0.0173325
     516.2   0.0174123
     516.4    0.017452
     516.6   0.0173485
     516.8   0.0173521
       517   0.0174142
     517.2   0.0174103
     517.4   0.0174281
     517.6    0.017412
     517.8    0.017538
       518   0.0174842
     518.2   0.0173709
     518.4   0.0174042
     518.6   0.0174856
     518.8   0.0175099
       519   0.0175052
     519.2   0.0175048
     519.4   0.0175761
     519.6   0.0174835
     519.8   0.0174224
       520   0.0174695
     520.2   0.0173639
     520.4   0.0173762
     520.6    0.017393
     520.8     0.01738
       521   0.0173507
     521.2   0.0174884
     521.4   0.0175018
     521.6   0.0174721
     521.8   0.0173854
       522   0.0174064
     522.2   0.0175061
     522.4   0.0175318
     522.6   0.0175121
     522.8    0.017463
       523   0.0174219
     523.2   0.0174542
     523.4    0.017583
     523.6   0.0175759
     523.8     0.01758
       524   0.0175503
     524.2   0.0175852
     524.4   0.0175778
     524.6   0.0175985
     524.8   0.0175763
       525   0.0174982
     525.2   0.0175493
     525.4   0.0175083
     525.6   0.0175472
     525.8   0.0176042
       526   0.0175492
     526.2   0.0176442
     526.4   0.0176785
     526.6   0.0175597
     526.8   0.0175856
       527   0.0176319
     527.2   0.0175941
     527.4   0.0176272
     527.6   0.0176266
     527.8   0.0177338
       528   0.0177043
     528.2   0.0176223
     528.4   0.0176566
     528.6   0.0177493
     528.8   0.0177132
       529   0.0176608
     529.2   0.0176849
     529.4   0.0177855
     529.6   0.0177331
     529.8   0.0177091
       530   0.0177376
     530.2   0.0176251
     530.4   0.0176307
     530.6   0.0176271
     530.8   0.0175842
       531   0.0175847
     531.2   0.0177092
     531.4   0.0176757
     531.6   0.0176809
     531.8   0.0176293
       532   0.0176738
     532.2   0.0177255
     532.4   0.0177033
     532.6   0.0177302
     532.8   0.0177042
       533   0.0176729
     533.2   0.0176798
     533.4    0.017728
     533.6   0.0177588
     533.8    0.017788
       534   0.0178093
     534.2   0.0178914
     534.4   0.0178304
     534.6   0.0178161
     534.8    0.017812
       535   0.0176996
     535.2   0.0177173
     535.4   0.0176828
     535.6   0.0177544
     535.8    0.017794
       536   0.0177999
     536.2    0.017937
     536.4   0.0179898
     536.6   0.0178511
     536.8    0.017774
       537   0.0178049
     537.2   0.0177823
     537.4   0.0178175
     537.6   0.0178224
     537.8   0.0179591
       538   0.0179099
     538.2    0.017822
     538.4   0.0179121
     538.6   0.0179688
     538.8   0.0179294
       539   0.0179537
     539.2   0.0179913
     539.4   0.0180132
     539.6   0.0178655
     539.8    0.017831
       540   0.0179044
     540.2   0.0178309
     540.4    0.017872
     540.6   0.0178682
     540.8   0.0178314
       541   0.0178629
     541.2   0.0179487
     541.4   0.0179043
     541.6    0.017912
     541.8   0.0178539
       542   0.0178516
     542.2   0.0179561
     542.4   0.0179406
     542.6   0.0179562
     542.8   0.0179498
       543   0.0178994
     543.2   0.0179122
     543.4   0.0180018
     543.6   0.0180196
     543.8    0.018034
       544   0.0179698
     544.2   0.0180261
     544.4   0.0180309
     544.6   0.0180192
     544.8   0.0180103
       545   0.0179673
     545.2   0.0180231
     545.4    0.018004
     545.6   0.0180585
     545.8   0.0180276
       546   0.0179607
     546.2   0.0180259
     546.4   0.0180764
     546.6   0.0180008
     546.8   0.0180233
       547   0.0180534
     547.2   0.0180233
     547.4   0.0180734
     547.6   0.0181336
     547.8   0.0182483
       548   0.0181609
     548.2   0.0180056
     548.4   0.0180544
     548.6   0.0181877
     548.8   0.0181633
       549   0.0181584
     549.2   0.0181455
     549.4   0.0181824
     549.6   0.0181234
     549.8   0.0181364
       550   0.0181876
     550.2   0.0181047
     550.4   0.0181305
     550.6   0.0181078
     550.8   0.0180306
       551   0.0180003
     551.2   0.0181194
     551.4   0.0180576
     551.6   0.0181049
     551.8   0.0180796
       552   0.0181129
     552.2   0.0182287
     552.4   0.0182378
     552.6    0.018176
     552.8   0.0181511
       553   0.0181651
     553.2   0.0181636
     553.4   0.0182297
     553.6   0.0181969
     553.8   0.0181802
       554   0.0181689
     554.2   0.0182387
     554.4   0.0182133
     554.6   0.0182486
     554.8   0.0182573
       555    0.018251
     555.2   0.0183335
     555.4   0.0182203
     555.6   0.0182254
     555.8   0.0182597
       556   0.0182047
     556.2    0.018273
     556.4   0.0183162
     556.6   0.0182367
     556.8   0.0182489
       557   0.0183434
     557.2   0.0183228
     557.4   0.0183502
     557.6   0.0183776
     557.8   0.0184365
       558   0.0183724
     558.2   0.0182593
     558.4   0.0182999
     558.6   0.0184201
     558.8   0.0183868
       559   0.0183837
     559.2   0.0184137
     559.4   0.0185152
     559.6   0.0184035
     559.8   0.0183753
       560   0.0184264
     560.2   0.0183222
     560.4   0.0183414
     560.6   0.0183465
     560.8     0.01827
       561   0.0182388
     561.2   0.0183605
     561.4   0.0183575
     561.6   0.0183655
     561.8   0.0183186
       562   0.0183228
     562.2    0.018427
     562.4    0.018435
     562.6   0.0184645
     562.8   0.0184048
       563   0.0183508
     563.2   0.0183573
     563.4    0.018415
     563.6   0.0184097
     563.8   0.0184516
       564   0.0185217
     564.2   0.0185457
     564.4   0.0185005
     564.6   0.0185401
     564.8   0.0185126
       565   0.0184126
     565.2   0.0184515
     565.4   0.0184204
     565.6   0.0184723
     565.8   0.0184998
       566   0.0184636
     566.2   0.0185183
     566.4   0.0186005
     566.6   0.0185116
     566.8   0.0185228
       567     0.01859
     567.2   0.0185433
     567.4   0.0185659
     567.6   0.0185772
     567.8   0.0186592
       568   0.0185931
     568.2   0.0184923
     568.4   0.0185649
     568.6   0.0186899
     568.8    0.018698
       569   0.0186404
     569.2   0.0186588
     569.4   0.0187565
     569.6   0.0185988
     569.8   0.0185044
       570   0.0185673
     570.2   0.0184992
     570.4   0.0185324
     570.6   0.0185314
     570.8   0.0185711
       571   0.0186081
     571.2   0.0187129
     571.4    0.018646
     571.6   0.0185705
     571.8   0.0185542
       572   0.0185948
     572.2   0.0186318
     572.4   0.0186557
     572.6   0.0186168
     572.8   0.0185669
       573   0.0186403
     573.2   0.0186997
     573.4   0.0187367
     573.6   0.0186651
     573.8   0.0186562
       574    0.018681
     574.2   0.0187018
     574.4   0.0186712
     574.6    0.018705
     574.8   0.0187286
       575   0.0187157
     575.2   0.0187357
     575.4   0.0186755
     575.6   0.0187147
     575.8   0.0187673
       576   0.0186977
     576.2   0.0187633
     576.4   0.0188302
     576.6   0.0187193
     576.8   0.0187073
       577   0.0187478
     577.2   0.0187662
     577.4    0.018902
     577.6   0.0188455
     577.8   0.0188553
       578    0.018822
     578.2     0.01875
     578.4   0.0187595
     578.6   0.0188743
     578.8     0.01892
       579   0.0188906
     579.2   0.0188655
     579.4   0.0189117
     579.6   0.0188015
     579.8   0.0188011
       580   0.0188614
     580.2   0.0187524
     580.4   0.0187595
     580.6   0.0188073
     580.8   0.0188194
       581   0.0187924
     581.2   0.0189022
     581.4   0.0188614
     581.6   0.0188078
     581.8   0.0187733
       582    0.018756
     582.2   0.0188288
     582.4   0.0188652
     582.6   0.0188996
     582.8   0.0188736
       583   0.0189006
     583.2   0.0188957
     583.4   0.0189276
     583.6   0.0189109
     583.8    0.018921
       584   0.0188641
     584.2    0.018923
     584.4   0.0189323
     584.6   0.0189389
     584.8   0.0189702
       585   0.0189077
     585.2   0.0189728
     585.4   0.0189699
     585.6    0.019041
     585.8   0.0190176
       586   0.0189245
     586.2    0.018987
     586.4   0.0190922
     586.6   0.0189879
     586.8   0.0189196
       587   0.0189657
     587.2   0.0189694
     587.4   0.0190407
     587.6   0.0190455
     587.8   0.0191374
       588   0.0191825
     588.2   0.0190571
     588.4   0.0190155
     588.6   0.0191035
     588.8   0.0191041
       589   0.0190893
     589.2   0.0190764
     589.4    0.019105
     589.6   0.0190341
     589.8    0.019074
       590   0.0191371
     590.2   0.0190158
     590.4   0.0190873
     590.6   0.0190627
     590.8   0.0189708
       591   0.0189839
     591.2   0.0191363
     591.4   0.0191132
     591.6   0.0190622
     591.8   0.0190122
       592   0.0190295
     592.2   0.0190779
     592.4   0.0191104
     592.6   0.0191397
     592.8   0.0191077
       593    0.019103
     593.2   0.0191196
     593.4   0.0192118
     593.6   0.0191402
     593.8   0.0190911
       594   0.0190842
     594.2   0.0191584
     594.4   0.0191692
     594.6   0.0191787
     594.8   0.0192146
       595   0.0191853
     595.2   0.0192471
     595.4   0.0192018
     595.6   0.0192246
     595.8    0.019217
       596   0.0191304
     596.2   0.0192281
     596.4   0.0193154
     596.6   0.0191722
     596.8   0.0191819
       597   0.0192022
     597.2   0.0192099
     597.4   0.0193078
     597.6   0.0192759
     597.8    0.019399
       598   0.0193538
     598.2    0.019265
     598.4   0.0192576
     598.6   0.0193423
     598.8   0.0193063
       599   0.0192805
     599.2   0.0193024
     599.4   0.0194008
     599.6   0.0193423
     599.8   0.0193143
       600   0.0193516
     600.2   0.0192493
     600.4   0.0192739
     600.6   0.0192871
     600.8   0.0192505
       601   0.0192161
     601.2   0.0192879
     601.4   0.0192847
     601.6   0.0192576
     601.8   0.0192386
       602   0.0192941
     602.2   0.0193777
     602.4   0.0193417
     602.6   0.0193098
     602.8   0.0192678
       603   0.0192673
     603.2   0.0193042
     603.4   0.0194145
     603.6   0.0193798
     603.8   0.0193241
       604   0.0193347
     604.2   0.0193927
     604.4   0.0193783
     604.6   0.0193809
     604.8   0.0193521
       605   0.0193103
     605.2   0.0194137
     605.4   0.0194211
     605.6   0.0194465
     605.8   0.0193992
       606   0.0193066
     606.2   0.0194278
     606.4   0.0195384
     606.6   0.0194238
     606.8   0.0193816
       607    0.019383
     607.2   0.0193805
     607.4   0.0194898
     607.6   0.0195027
     607.8   0.0195822
       608   0.0195629
     608.2   0.0194276
     608.4   0.0194775
     608.6   0.0195082
     608.8   0.0194766
       609   0.0194889
     609.2    0.019509
     609.4   0.0196165
     609.6   0.0195487
     609.8   0.0194839
       610   0.0195629
     610.2    0.019397
     610.4   0.0193886
     610.6    0.019449
     610.8   0.0193773
       611   0.0193839
     611.2   0.0194806
     611.4   0.0194293
     611.6   0.0194534
     611.8   0.0194595
       612     0.01943
     612.2   0.0195012
     612.4   0.0195119
     612.6   0.0195377
     612.8   0.0194888
       613   0.0194404
     613.2   0.0194402
     613.4   0.0195289
     613.6   0.0195133
     613.8   0.0194832
       614   0.0195469
     614.2   0.0196043
     614.4   0.0195451
     614.6   0.0195736
     614.8   0.0195351
       615   0.0195334
     615.2   0.0196243
     615.4    0.019545
     615.6   0.0195583
     615.8   0.0195884
       616    0.019548
     616.2   0.0196067
     616.4   0.0196988
     616.6   0.0195751
     616.8   0.0195532
       617    0.019618
     617.2   0.0195812
     617.4   0.0196428
     617.6   0.0196377
     617.8   0.0196702
       618   0.0196413
     618.2   0.0195984
     618.4    0.019688
     618.6   0.0197024
     618.8   0.0196263
       619   0.0196396
     619.2   0.0196387
     619.4   0.0197702
     619.6   0.0197001
     619.8   0.0196129
       620   0.0196958
     620.2   0.0195884
     620.4   0.0195587
     620.6   0.0196121
     620.8   0.0196174
       621   0.0196051
     621.2   0.0196683
     621.4   0.0195881
     621.6   0.0195784
     621.8   0.0195911
       622   0.0195935
     622.2   0.0196538
     622.4   0.0196638
     622.6   0.0196705
     622.8    0.019634
       623   0.0196414
     623.2   0.0196689
     623.4   0.0197526
     623.6   0.0197024
     623.8   0.0197113
       624    0.019705
     624.2   0.0196964
     624.4   0.0196528
     624.6   0.0196922
     624.8   0.0196892
       625   0.0196858
     625.2   0.0197519
     625.4   0.0197534
     625.6   0.0198342
     625.8   0.0198278
       626   0.0197507
     626.2   0.0197742
     626.4   0.0198029
     626.6   0.0197269
     626.8   0.0197177
       627   0.0197393
     627.2   0.0197616
     627.4   0.0198292
     627.6   0.0198439
     627.8   0.0199723
       628    0.019935
     628.2   0.0198276
     628.4   0.0198421
     628.6   0.0199296
     628.8   0.0199022
       629    0.019828
     629.2   0.0198051
     629.4   0.0199205
     629.6   0.0198659
     629.8   0.0198454
       630   0.0199375
     630.2   0.0197914
     630.4   0.0197512
     630.6   0.0197723
     630.8   0.0197794
       631   0.0198124
     631.2   0.0198699
     631.4   0.0197966
     631.6   0.0197776
     631.8   0.0197689
       632   0.0197589
     632.2   0.0198563
     632.4   0.0198682
     632.6    0.019871
     632.8   0.0198295
       633   0.0197833
     633.2   0.0197653
     633.4   0.0198489
     633.6   0.0197968
     633.8   0.0199136
       634   0.0198928
     634.2   0.0198772
     634.4   0.0198359
     634.6   0.0198794
     634.8   0.0199151
       635   0.0199023
     635.2   0.0199309
     635.4   0.0198927
     635.6   0.0199118
     635.8   0.0198979
       636   0.0198581
     636.2   0.0199167
     636.4    0.019987
     636.6   0.0199242
     636.8   0.0199297
       637   0.0200112
     637.2   0.0199746
     637.4   0.0200184
     637.6   0.0200358
     637.8   0.0200608
       638   0.0200559
     638.2   0.0199464
     638.4   0.0199439
     638.6    0.020017
     638.8   0.0200443
       639   0.0200878
     639.2   0.0200641
     639.4   0.0201325
     639.6   0.0200434
     639.8   0.0199828
       640   0.0200333
     640.2   0.0199232
     640.4     0.01994
     640.6   0.0199478
     640.8   0.0199559
       641   0.0199635
     641.2   0.0200279
     641.4   0.0199854
     641.6   0.0199776
     641.8   0.0199704
       642   0.0199636
     642.2   0.0200713
     642.4   0.0200797
     642.6   0.0200301
     642.8   0.0199839
       643   0.0199308
     643.2   0.0199251
     643.4   0.0200353
     643.6   0.0200194
     643.8    0.020092
       644   0.0201038
     644.2   0.0200855
     644.4   0.0200272
     644.6   0.0200496
     644.8   0.0200561
       645   0.0199975
     645.2   0.0200654
     645.4   0.0200287
     645.6   0.0201076
     645.8   0.0201053
       646    0.019994
     646.2   0.0200573
     646.4    0.020173
     646.6   0.0201147
     646.8   0.0201259
       647   0.0201639
     647.2   0.0200935
     647.4   0.0201486
     647.6   0.0202198
     647.8   0.0202702
       648   0.0201947
     648.2   0.0200816
     648.4   0.0201518
     648.6   0.0202355
     648.8    0.020227
       649   0.0202399
     649.2    0.020213
     649.4   0.0202456
     649.6    0.020222
     649.8   0.0201966
       650   0.0202238
     650.2   0.0200846
     650.4    0.020077
     650.6    0.020142
     650.8    0.020109
       651   0.0201204
     651.2   0.0202341
     651.4   0.0202093
     651.6   0.0201582
     651.8    0.020105
       652   0.0201386
     652.2     0.02025
     652.4   0.0202126
     652.6   0.0201895
     652.8   0.0201936
       653   0.0201632
     653.2   0.0201512
     653.4   0.0202557
     653.6   0.0201875
     653.8   0.0202591
       654   0.0202873
     654.2   0.0202476
     654.4    0.020256
     654.6   0.0203197
     654.8   0.0202844
       655   0.0202388
     655.2   0.0202832
     655.4   0.0202124
     655.6   0.0202274
     655.8   0.0202977
       656   0.0202666
     656.2   0.0203382
     656.4   0.0204036
     656.6   0.0203138
     656.8   0.0203281
       657   0.0203295
     657.2   0.0202732
     657.4   0.0203531
     657.6   0.0203654
     657.8   0.0203811
       658   0.0204038
     658.2   0.0203025
     658.4   0.0203648
     658.6   0.0204538
     658.8   0.0203957
       659   0.0204394
     659.2   0.0204368
     659.4   0.0204615
     659.6   0.0203916
     659.8   0.0203582
       660   0.0204006
     660.2   0.0202626
     660.4   0.0202778
     660.6   0.0203539
     660.8    0.020367
       661   0.0203413
     661.2   0.0204219
     661.4   0.0203723
     661.6   0.0203538
     661.8   0.0203018
       662   0.0203009
     662.2   0.0203941
     662.4   0.0203687
     662.6   0.0204113
     662.8   0.0203405
       663   0.0202882
     663.2   0.0203246
     663.4   0.0204147
     663.6   0.0203768
     663.8   0.0204299
       664   0.0204452
     664.2   0.0204001
     664.4    0.020383
     664.6   0.0204315
     664.8    0.020443
       665   0.0204539
     665.2   0.0204613
     665.4   0.0203935
     665.6   0.0204021
     665.8   0.0204563
       666    0.020424
     666.2   0.0204587
     666.4   0.0205755
     666.6   0.0205194
     666.8   0.0205147
       667   0.0204914
     667.2   0.0204336
     667.4   0.0205251
     667.6   0.0205653
     667.8   0.0206033
       668    0.020566
     668.2   0.0205066
     668.4   0.0205332
     668.6   0.0205903
     668.8   0.0206042
       669   0.0206216
     669.2   0.0205553
     669.4   0.0205716
     669.6   0.0205053
     669.8   0.0205306
       670   0.0206098
     670.2   0.0204394
     670.4   0.0204312
     670.6   0.0205337
     670.8   0.0204815
       671   0.0204525
     671.2   0.0205071
     671.4   0.0205108
     671.6    0.020533
     671.8   0.0204844
       672   0.0204587
     672.2   0.0205653
     672.4   0.0205632
     672.6   0.0205783
     672.8   0.0204931
       673    0.020449
     673.2   0.0204562
     673.4   0.0205831
     673.6   0.0205613
     673.8   0.0206122
       674   0.0206336
     674.2   0.0206292
     674.4   0.0205582
     674.6   0.0205583
     674.8   0.0205795
       675   0.0205775
     675.2   0.0205917
     675.4   0.0205495
     675.6   0.0206437
     675.8    0.020645
       676   0.0205254
     676.2   0.0206247
     676.4   0.0207624
     676.6   0.0206566
     676.8   0.0206434
       677   0.0206825
     677.2   0.0206431
     677.4   0.0207099
     677.6   0.0206424
     677.8   0.0206897
       678   0.0207566
     678.2   0.0206796
     678.4   0.0207118
     678.6   0.0207528
     678.8   0.0207439
       679   0.0207854
     679.2   0.0207218
     679.4   0.0207512
     679.6   0.0207482
     679.8   0.0207743
       680   0.0207884
     680.2   0.0206432
     680.4   0.0205713
     680.6   0.0206336
     680.8   0.0206372
       681   0.0206319
     681.2   0.0207411
     681.4   0.0207052
     681.6   0.0207214
     681.8   0.0207065
       682   0.0206592
     682.2   0.0206831
     682.4   0.0206531
     682.6   0.0206528
     682.8   0.0206435
       683   0.0206054
     683.2   0.0206094
     683.4   0.0207567
     683.6    0.020782
     683.8   0.0208139
       684   0.0208008
     684.2   0.0207902
     684.4   0.0207433
     684.6   0.0207632
     684.8   0.0207672
       685   0.0207185
     685.2   0.0207654
     685.4   0.0207342
     685.6   0.0207929
     685.8   0.0208412
       686   0.0208542
     686.2   0.0208662
     686.4   0.0209428
     686.6   0.0208193
     686.8   0.0207603
       687   0.0207901
     687.2   0.0207664
     687.4   0.0208798
     687.6   0.0208974
     687.8   0.0209317
       688   0.0209862
     688.2   0.0208278
     688.4   0.0208376
     688.6    0.020928
     688.8   0.0209472
       689   0.0209555
     689.2   0.0209383
     689.4   0.0210041
     689.6   0.0209049
     689.8   0.0208108
       690   0.0208814
     690.2   0.0208432
     690.4   0.0207998
     690.6   0.0208088
     690.8   0.0208282
       691   0.0208501
     691.2   0.0209827
     691.4   0.0208893
     691.6   0.0208183
     691.8   0.0207545
       692   0.0207495
     692.2   0.0208509
     692.4   0.0208559
     692.6   0.0209296
     692.8   0.0209255
       693   0.0208497
     693.2   0.0208133
     693.4   0.0209411
     693.6   0.0209761
     693.8   0.0209575
       694   0.0209299
     694.2   0.0209246
     694.4   0.0208984
     694.6   0.0209337
     694.8   0.0209356
       695   0.0209138
     695.2   0.0209999
     695.4   0.0209569
     695.6   0.0209886
     695.8   0.0210114
       696   0.0209035
     696.2    0.020999
     696.4   0.0211047
     696.6   0.0210063
     696.8   0.0210054
       697   0.0210481
     697.2   0.0209962
     697.4   0.0210679
     697.6    0.021104
     697.8   0.0211108
       698    0.021113
     698.2   0.0210492
     698.4   0.0211228
     698.6   0.0211532
     698.8   0.0211236
       699   0.0210932
     699.2   0.0211009
     699.4   0.0211922
     699.6   0.0211468
     699.8   0.0210723
       700   0.0211195
     700.2    0.021079
     700.4   0.0210463
     700.6   0.0210477
     700.8   0.0209807
       701   0.0209491
     701.2   0.0210204
     701.4   0.0209692
     701.6   0.0209872
     701.8   0.0210019
       702   0.0210143
     702.2   0.0211131
     702.4   0.0211696
     702.6   0.0211778
     702.8   0.0210605
       703   0.0210814
     703.2   0.0210691
     703.4   0.0210741
     703.6   0.0210182
     703.8    0.021027
       704   0.0210829
     704.2   0.0211436
     704.4    0.021138
     704.6   0.0212044
     704.8   0.0212079
       705   0.0210946
     705.2   0.0211318
     705.4   0.0210912
     705.6   0.0211353
     705.8   0.0211471
       706   0.0210972
     706.2   0.0211742
     706.4   0.0212817
     706.6   0.0212058
     706.8   0.0211768
       707   0.0211888
     707.2   0.0211446
     707.4   0.0212734
     707.6   0.0213051
     707.8    0.021279
       708   0.0212715
     708.2   0.0211894
     708.4   0.0212547
     708.6   0.0213304
     708.8   0.0212787
       709   0.0213182
     709.2   0.0212901
     709.4    0.021357
     709.6   0.0213383
     709.8   0.0212244
       710   0.0212996
     710.2   0.0212154
     710.4   0.0211169
     710.6   0.0211674
     710.8   0.0212068
       711    0.021157
     711.2    0.021235
     711.4   0.0211938
     711.6   0.0211785
     711.8   0.0211394
       712   0.0211568
     712.2   0.0212537
     712.4   0.0212813
     712.6   0.0213731
     712.8   0.0213024
       713   0.0212103
     713.2   0.0212004
     713.4   0.0212169
     713.6   0.0212232
     713.8    0.021308
       714   0.0213378
     714.2   0.0213213
     714.4   0.0213111
     714.6   0.0213236
     714.8   0.0213349
       715    0.021336
     715.2   0.0213849
     715.4    0.021331
     715.6   0.0213662
     715.8   0.0213439
       716   0.0212402
     716.2   0.0213509
     716.4   0.0215226
     716.6   0.0214104
     716.8   0.0213316
       717    0.021376
     717.2   0.0213666
     717.4   0.0214491
     717.6   0.0214859
     717.8   0.0214521
       718   0.0213846
     718.2    0.021336
     718.4   0.0214208
     718.6   0.0214995
     718.8   0.0214673
       719   0.0215126
     719.2   0.0214832
     719.4   0.0215136
     719.6   0.0214859
     719.8   0.0214256
       720   0.0214735
     720.2   0.0214027
     720.4   0.0213059
     720.6   0.0213473
     720.8   0.0213288
       721   0.0212633
     721.2   0.0214082
     721.4   0.0214083
     721.6   0.0213831
     721.8   0.0213046
       722    0.021267
     722.2   0.0214078
     722.4    0.021448
     722.6   0.0215064
     722.8   0.0214341
       723   0.0214165
     723.2   0.0214514
     723.4   0.0214699
     723.6   0.0214059
     723.8    0.021407
       724   0.0214369
     724.2   0.0214617
     724.4   0.0214512
     724.6    0.021537
     724.8   0.0215666
       725   0.0214986
     725.2    0.021497
     725.4   0.0214526
     725.6   0.0215133
     725.8   0.0215056
       726    0.021393
     726.2   0.0214809
     726.4   0.0216997
     726.6    0.021617
     726.8   0.0215556
       727   0.0215611
     727.2   0.0214954
     727.4   0.0215808
     727.6   0.0216229
     727.8   0.0216148
       728   0.0216215
     728.2    0.021516
     728.4   0.0215714
     728.6   0.0216811
     728.8   0.0216439
       729   0.0216777
     729.2   0.0216825
     729.4   0.0216757
     729.6   0.0216763
     729.8   0.0216178
       730   0.0216283
     730.2   0.0215615
     730.4   0.0214332
     730.6   0.0214795
     730.8   0.0215007
       731   0.0214414
     731.2   0.0215457
     731.4   0.0215531
     731.6   0.0215978
     731.8   0.0215316
       732   0.0214245
     732.2   0.0215872
     732.4   0.0215984
     732.6   0.0216533
     732.8   0.0215609
       733   0.0215084
     733.2   0.0215692
     733.4   0.0215887
     733.6   0.0215724
     733.8   0.0216052
       734    0.021627
     734.2   0.0215777
     734.4   0.0215663
     734.6   0.0216196
     734.8   0.0217322
       735   0.0216571
     735.2   0.0216693
     735.4   0.0216127
     735.6   0.0216687
     735.8   0.0217006
       736   0.0216193
     736.2   0.0216407
     736.4   0.0218358
     736.6    0.021718
     736.8    0.021645
       737   0.0216221
     737.2   0.0216228
     737.4   0.0217825
     737.6   0.0218283
     737.8   0.0218269
       738   0.0218591
     738.2   0.0218003
     738.4   0.0217902
     738.6   0.0218336
     738.8   0.0217774
       739   0.0218316
     739.2   0.0218004
     739.4   0.0218169
     739.6   0.0217802
     739.8   0.0217293
       740   0.0217539
     740.2   0.0216727
     740.4   0.0216325
     740.6   0.0217031
     740.8   0.0216389
       741   0.0216299
     741.2   0.0217202
     741.4   0.0216932
     741.6   0.0216928
     741.8   0.0216566
       742   0.0215779
     742.2   0.0217021
     742.4    0.021746
     742.6   0.0218197
     742.8   0.0217415
       743   0.0216796
     743.2   0.0216919
     743.4   0.0216798
     743.6   0.0217065
     743.8   0.0217673
       744   0.0218245
     744.2   0.0218045
     744.4   0.0217745
     744.6   0.0218409
     744.8   0.0218127
       745   0.0217134
     745.2    0.021728
     745.4   0.0216432
     745.6   0.0218144
     745.8   0.0218755
       746    0.021771
     746.2   0.0218616
     746.4   0.0219757
     746.6   0.0218076
     746.8     0.02183
       747   0.0218363
     747.2   0.0217827
     747.4   0.0219443
     747.6   0.0219593
     747.8   0.0218864
       748   0.0219216
     748.2    0.021874
     748.4   0.0219385
     748.6   0.0220248
     748.8   0.0219396
       749   0.0219836
     749.2   0.0219713
     749.4   0.0219545
     749.6    0.021954
     749.8   0.0219123
       750   0.0219437
     750.2   0.0218596
     750.4   0.0217896
     750.6   0.0217985
     750.8    0.021761
       751   0.0217518
     751.2   0.0218931
     751.4   0.0218835
     751.6   0.0218987
     751.8   0.0218376
       752   0.0217952
     752.2   0.0218709
     752.4   0.0219197
     752.6    0.021946
     752.8    0.021933
       753   0.0218328
     753.2   0.0218618
     753.4    0.021857
     753.6   0.0218837
     753.8   0.0219618
       754   0.0219635
     754.2   0.0219933
     754.4   0.0219395
     754.6   0.0219642
     754.8   0.0220224
       755   0.0219824
     755.2   0.0219623
     755.4   0.0218341
     755.6   0.0219546
     755.8   0.0220174
       756   0.0219713
     756.2   0.0220305
     756.4   0.0222037
     756.6   0.0220412
     756.8   0.0219944
       757   0.0219694
     757.2   0.0219406
     757.4    0.022142
     757.6   0.0221632
     757.8   0.0220876
       758    0.022137
     758.2    0.022081
     758.4   0.0221058
     758.6   0.0221676
     758.8   0.0220905
       759   0.0221223
     759.2    0.022084
     759.4   0.0221168
     759.6   0.0221457
     759.8   0.0220756
       760    0.022082
     760.2    0.022024
     760.4   0.0219405
     760.6   0.0219679
     760.8   0.0219635
       761   0.0219691
     761.2    0.022036
     761.4   0.0220302
     761.6   0.0220082
     761.8   0.0219742
       762   0.0218614
     762.2    0.021967
     762.4   0.0220794
     762.6   0.0221092
     762.8    0.022047
       763   0.0219614
     763.2   0.0220434
     763.4   0.0220812
     763.6   0.0220146
     763.8   0.0221059
       764   0.0221666
     764.2   0.0221594
     764.4    0.022059
     764.6   0.0220613
     764.8    0.022103
       765   0.0221457
     765.2   0.0221841
     765.4   0.0220427
     765.6   0.0221196
     765.8   0.0221537
       766   0.0220649
     766.2   0.0221126
     766.4   0.0223751
     766.6   0.0222446
     766.8   0.0221717
       767   0.0221914
     767.2   0.0221526
     767.4   0.0222595
     767.6   0.0222904
     767.8   0.0222543
       768   0.0222346
     768.2   0.0221854
     768.4   0.0223092
     768.6   0.0223669
     768.8   0.0222926
       769   0.0222805
     769.2   0.0222286
     769.4   0.0223163
     769.6   0.0222954
     769.8   0.0222369
       770   0.0221799
     770.2   0.0221229
     770.4   0.0221952
     770.6   0.0223102
     770.8   0.0221904
       771   0.0221265
     771.2    0.022153
     771.4   0.0221607
     771.6   0.0222731
     771.8   0.0221984
       772   0.0220986
     772.2   0.0221738
     772.4    0.022218
     772.6    0.022258
     772.8   0.0222677
       773   0.0221589
     773.2   0.0221973
     773.4   0.0222524
     773.6   0.0222058
     773.8   0.0223124
       774   0.0223365
     774.2   0.0223532
     774.4   0.0222354
     774.6   0.0221792
     774.8   0.0222566
       775   0.0223285
     775.2   0.0223416
     775.4   0.0221811
     775.6   0.0222212
     775.8   0.0223131
       776   0.0223045
     776.2   0.0223259
     776.4   0.0225084
     776.6   0.0223379
     776.8   0.0223095
       777   0.0223457
     777.2   0.0223841
     777.4   0.0224888
     777.6   0.0223873
     777.8   0.0223275
       778   0.0223999
     778.2   0.0223992
     778.4   0.0224243
     778.6   0.0224404
     778.8   0.0224259
       779   0.0225369
     779.2   0.0225125
     779.4    0.022578
     779.6   0.0224879
     779.8   0.0224154
       780   0.0224604
     780.2   0.0223007
     780.4   0.0222693
     780.6   0.0222781
     780.8   0.0222362
       781   0.0222348
     781.2   0.0223437
     781.4    0.022372
     781.6   0.0223788
     781.8   0.0222239
       782   0.0221871
     782.2   0.0223248
     782.4   0.0224073
     782.6   0.0224188
     782.8    0.022348
       783   0.0222973
     783.2   0.0222999
     783.4   0.0223162
     783.6    0.022277
     783.8   0.0224273
       784   0.0224604
     784.2   0.0223912
     784.4   0.0223221
     784.6   0.0223284
     784.8   0.0223514
       785   0.0224145
     785.2   0.0224492
     785.4   0.0223449
     785.6   0.0224588
     785.8   0.0225087
       786    0.022404
     786.2   0.0224404
     786.4   0.0225957
     786.6     0.02244
     786.8   0.0223772
       787   0.0224703
     787.2   0.0225448
     787.4   0.0226477
     787.6   0.0226333
     787.8    0.022574
       788   0.0225353
     788.2   0.0224472
     788.4   0.0225852
     788.6   0.0226045
     788.8   0.0225285
       789    0.022543
     789.2   0.0225482
     789.4   0.0226567
     789.6   0.0226608
     789.8   0.0226257
       790    0.022674
     790.2   0.0224569
     790.4   0.0223533
     790.6   0.0223925
     790.8   0.0223358
       791   0.0223234
     791.2   0.0224299
     791.4   0.0224931
     791.6   0.0225758
     791.8    0.022446
       792   0.0223674
     792.2   0.0224596
     792.4   0.0225222
     792.6   0.0225841
     792.8   0.0224878
       793   0.0224742
     793.2   0.0224577
     793.4    0.022548
     793.6   0.0225163
     793.8   0.0225438
       794   0.0225459
     794.2   0.0225261
     794.4   0.0224758
     794.6    0.022501
     794.8   0.0225955
       795   0.0225809
     795.2   0.0226171
     795.4    0.022526
     795.6    0.022657
     795.8   0.0226288
       796   0.0224483
     796.2   0.0225195
     796.4   0.0227385
     796.6   0.0226361
     796.8   0.0226148
       797   0.0226395
     797.2   0.0226541
     797.4   0.0227949
     797.6   0.0227881
     797.8    0.022746
       798    0.022714
     798.2   0.0226549
     798.4   0.0227174
     798.6   0.0227392
     798.8   0.0227085
       799   0.0227747
     799.2   0.0226878
     799.4   0.0227993
     799.6   0.0228701
     799.8   0.0227875
       800   0.0227632
     800.2   0.0226136
     800.4   0.0225457
     800.6   0.0226475
     800.8   0.0225599
       801   0.0225507
     801.2   0.0226262
     801.4   0.0226306
     801.6   0.0226869
     801.8   0.0226463
       802    0.022557
     802.2   0.0227073
     802.4   0.0227767
     802.6   0.0228443
     802.8   0.0226806
       803   0.0225585
     803.2   0.0226138
     803.4   0.0226881
     803.6   0.0226492
     803.8   0.0227436
       804    0.022729
     804.2   0.0226916
     804.4   0.0226674
     804.6   0.0227587
     804.8   0.0228368
       805    0.022841
     805.2   0.0228517
     805.4   0.0227072
     805.6   0.0227556
     805.8   0.0227857
       806   0.0227277
     806.2   0.0227641
     806.4   0.0229192
     806.6   0.0228069
     806.8    0.022778
       807   0.0228852
     807.2   0.0228991
     807.4   0.0229792
     807.6   0.0229566
     807.8   0.0228795
       808   0.0229046
     808.2   0.0228971
     808.4   0.0229235
     808.6   0.0228967
     808.8   0.0228312
       809   0.0229336
     809.2   0.0229259
     809.4   0.0229311
     809.6   0.0229267
     809.8   0.0229275
       810   0.0229112
     810.2   0.0227391
     810.4   0.0226682
     810.6    0.022782
     810.8   0.0227105
       811   0.0226093
     811.2   0.0227359
     811.4   0.0228259
     811.6   0.0228272
     811.8   0.0226754
       812   0.0227068
     812.2   0.0228412
     812.4   0.0228459
     812.6    0.022918
     812.8   0.0227558
       813   0.0226668
     813.2    0.022707
     813.4   0.0228183
     813.6   0.0229134
     813.8   0.0229869
       814   0.0229761
     814.2   0.0229182
     814.4     0.02276
     814.6   0.0228697
     814.8   0.0229304
       815   0.0228209
     815.2   0.0228661
     815.4   0.0228331
     815.6   0.0229365
     815.8   0.0229563
       816    0.022845
     816.2   0.0229993
     816.4   0.0231786
     816.6   0.0229666
     816.8   0.0229234
       817   0.0229369
     817.2   0.0229156
     817.4   0.0230357
     817.6   0.0230404
     817.8    0.023005
       818   0.0230384
     818.2   0.0230471
     818.4   0.0231668
     818.6   0.0231506
     818.8   0.0230715
       819   0.0230646
     819.2   0.0229799
     819.4   0.0230713
     819.6   0.0231292
     819.8   0.0229942
       820   0.0230215
     820.2   0.0228723
     820.4   0.0227816
     820.6   0.0229719
     820.8    0.022931
       821   0.0228965
     821.2   0.0229728
     821.4   0.0230001
     821.6   0.0230361
     821.8    0.022917
       822   0.0228078
     822.2   0.0229431
     822.4   0.0229547
     822.6   0.0229972
     822.8   0.0229582
       823    0.022958
     823.2   0.0229953
     823.4   0.0230362
     823.6   0.0230366
     823.8   0.0230876
       824   0.0230287
     824.2   0.0229848
     824.4   0.0228963
     824.6   0.0228916
     824.8    0.023019
       825   0.0230945
     825.2   0.0231403
     825.4   0.0230356
     825.6   0.0231721
     825.8   0.0232138
       826   0.0230107
     826.2   0.0230874
     826.4   0.0232546
     826.6   0.0230099
     826.8   0.0230163
       827   0.0230255
     827.2   0.0230838
     827.4   0.0232516
     827.6   0.0232211
     827.8   0.0232054
       828   0.0232828
     828.2   0.0232508
     828.4   0.0233287
     828.6    0.023253
     828.8   0.0231837
       829   0.0232387
     829.2   0.0231695
     829.4   0.0232643
     829.6   0.0233541
     829.8   0.0232833
       830   0.0232223
     830.2   0.0230627
     830.4   0.0229784
     830.6   0.0232073
     830.8   0.0231672
       831   0.0229784
     831.2   0.0230637
     831.4   0.0231816
     831.6   0.0231555
     831.8   0.0229872
       832   0.0228589
     832.2   0.0230792
     832.4   0.0231644
     832.6   0.0232596
     832.8   0.0232463
       833   0.0231631
     833.2   0.0231926
     833.4   0.0231327
     833.6   0.0231165
     833.8   0.0231778
       834   0.0231124
     834.2   0.0231098
     834.4   0.0231075
     834.6   0.0231367
     834.8   0.0232643
       835   0.0232496
     835.2   0.0233233
     835.4   0.0231959
     835.6   0.0232197
     835.8   0.0233199
       836   0.0231844
     836.2   0.0232519
     836.4   0.0234361
     836.6   0.0231892
     836.8   0.0232437
       837   0.0233551
     837.2   0.0233858
     837.4   0.0234502
     837.6   0.0234436
     837.8   0.0234774
       838   0.0235058
     838.2   0.0233974
     838.4   0.0233688
     838.6    0.023316
     838.8    0.023325
       839   0.0234978
     839.2   0.0234665
     839.4   0.0235108
     839.6   0.0234916
     839.8   0.0233822
       840     0.02345
     840.2   0.0232853
     840.4    0.023153
     840.6   0.0232573
     840.8   0.0232245
       841   0.0231299
     841.2   0.0232353
     841.4    0.023319
     841.6   0.0234106
     841.8   0.0232928
       842   0.0231791
     842.2    0.023291
     842.4   0.0234071
     842.6   0.0233897
     842.8   0.0232511
       843   0.0232224
     843.2   0.0232933
     843.4   0.0234196
     843.6   0.0233964
     843.8   0.0233741
       844   0.0234557
     844.2   0.0234412
     844.4   0.0233646
     844.6   0.0233932
     844.8   0.0234553
       845   0.0234017
     845.2   0.0234546
     845.4   0.0232792
     845.6   0.0233827
     845.8   0.0235197
       846   0.0234577
     846.2    0.023538
     846.4   0.0237251
     846.6   0.0235099
     846.8    0.023545
       847   0.0235757
     847.2   0.0234989
     847.4   0.0236009
     847.6   0.0235925
     847.8   0.0235572
       848   0.0236426
     848.2   0.0236706
     848.4   0.0237164
     848.6   0.0236728
     848.8   0.0236441
       849    0.023685
     849.2   0.0236039
     849.4   0.0236968
     849.6   0.0237021
     849.8   0.0236265
       850   0.0235838
     850.2   0.0233762
     850.4   0.0232651
     850.6   0.0234729
     850.8   0.0234899
       851   0.0233877
     851.2   0.0234703
     851.4    0.023592
     851.6   0.0237026
     851.8   0.0234465
       852    0.023361
     852.2   0.0235017
     852.4   0.0235659
     852.6   0.0236175
     852.8    0.023604
       853   0.0235529
     853.2    0.023492
     853.4   0.0236188
     853.6   0.0236571
     853.8   0.0235902
       854     0.02354
     854.2   0.0235927
     854.4   0.0235374
     854.6   0.0236223
     854.8   0.0237176
       855   0.0236107
     855.2   0.0236871
     855.4   0.0235433
     855.6   0.0236753
     855.8   0.0237784
       856   0.0236004
     856.2   0.0236934
     856.4   0.0239311
     856.6   0.0236597
     856.8   0.0236071
       857   0.0236519
     857.2   0.0236784
     857.4   0.0237521
     857.6   0.0238237
     857.8   0.0239503
       858   0.0239448
     858.2    0.023906
     858.4   0.0239675
     858.6   0.0238298
     858.8   0.0238032
       859   0.0238956
     859.2   0.0238122
     859.4   0.0237381
     859.6   0.0238405
     859.8   0.0238681
       860   0.0238622
     860.2   0.0236959
     860.4   0.0236212
     860.6   0.0237501
     860.8   0.0237214
       861   0.0236129
     861.2     0.02368
     861.4   0.0237709
     861.6   0.0238724
     861.8   0.0235587
       862   0.0233881
     862.2   0.0236257
     862.4   0.0238316
     862.6   0.0239505
     862.8   0.0238698
       863   0.0237616
     863.2   0.0237042
     863.4   0.0237976
     863.6   0.0238415
     863.8   0.0238359
       864   0.0238185
     864.2   0.0237637
     864.4   0.0237271
     864.6   0.0237588
     864.8   0.0238537
       865   0.0239038
     865.2   0.0240066
     865.4   0.0238746
     865.6   0.0239351
     865.8   0.0240031
       866   0.0238398
     866.2   0.0238947
     866.4    0.024093
     866.6   0.0238867
     866.8   0.0238629
       867   0.0239142
     867.2   0.0239583
     867.4   0.0240742
     867.6   0.0241369
     867.8    0.024062
       868   0.0241097
     868.2   0.0241387
     868.4   0.0240831
     868.6   0.0240035
     868.8    0.024114
       869   0.0241819
     869.2    0.023999
     869.4   0.0240177
     869.6   0.0240836
     869.8   0.0240528
       870   0.0240663
     870.2    0.024014
     870.4   0.0239233
     870.6   0.0240507
     870.8   0.0239756
       871   0.0238205
     871.2   0.0238657
     871.4   0.0239153
     871.6   0.0239825
     871.8   0.0239151
       872   0.0238169
     872.2   0.0240114
     872.4   0.0241347
     872.6   0.0240971
     872.8   0.0240012
       873   0.0239076
     873.2   0.0238681
     873.4   0.0240046
     873.6   0.0239946
     873.8   0.0241421
       874   0.0241854
     874.2   0.0240976
     874.4   0.0239662
     874.6   0.0240298
     874.8    0.024183
       875   0.0241781
     875.2   0.0242171
     875.4   0.0240958
     875.6   0.0242708
     875.8   0.0242319
       876   0.0240407
     876.2   0.0240857
     876.4    0.024399
     876.6   0.0242403
     876.8   0.0242184
       877   0.0242585
     877.2   0.0242529
     877.4   0.0242898
     877.6   0.0242707
     877.8   0.0242617
       878   0.0243462
     878.2    0.024334
     878.4   0.0243521
     878.6    0.024355
     878.8   0.0244423
       879   0.0245342
     879.2   0.0243712
     879.4   0.0242938
     879.6   0.0243592
     879.8   0.0243287
       880   0.0243773
     880.2   0.0242206
     880.4   0.0240356
     880.6   0.0241362
     880.8   0.0241934
       881    0.024016
     881.2   0.0240665
     881.4   0.0242139
     881.6   0.0243868
     881.8   0.0241955
       882   0.0241041
     882.2   0.0242619
     882.4   0.0242856
     882.6   0.0243333
     882.8   0.0241932
       883   0.0241774
     883.2   0.0241987
     883.4   0.0242109
     883.6     0.02415
     883.8   0.0241935
       884   0.0242724
     884.2   0.0243072
     884.4   0.0243666
     884.6   0.0243932
     884.8   0.0243868
       885   0.0243471
     885.2   0.0244124
     885.4   0.0242826
     885.6   0.0242741
     885.8   0.0243602
       886   0.0243165
     886.2   0.0244256
     886.4   0.0246846
     886.6   0.0244319
     886.8   0.0244847
       887   0.0244874
     887.2   0.0244212
     887.4   0.0244564
     887.6   0.0245372
     887.8   0.0245798
       888   0.0245847
     888.2   0.0245776
     888.4   0.0245796
     888.6   0.0245539
     888.8   0.0244986
       889   0.0246546
     889.2   0.0246207
     889.4   0.0246187
     889.6   0.0246474
     889.8   0.0245351
       890   0.0244871
     890.2    0.024245
     890.4   0.0241834
     890.6   0.0242774
     890.8   0.0243342
       891   0.0242813
     891.2   0.0244465
     891.4   0.0244836
     891.6   0.0245482
     891.8   0.0243576
       892   0.0242037
     892.2   0.0244253
     892.4    0.024515
     892.6   0.0246162
     892.8   0.0244607
       893   0.0243348
     893.2   0.0243303
     893.4   0.0245567
     893.6   0.0245395
     893.8   0.0244991
       894   0.0244556
     894.2   0.0244827
     894.4   0.0244387
     894.6   0.0244635
     894.8   0.0244196
       895   0.0244761
     895.2   0.0247006
     895.4   0.0246155
     895.6   0.0246017
     895.8   0.0246395
       896    0.024524
     896.2   0.0245885
     896.4    0.024836
     896.6   0.0244305
     896.8   0.0245547
       897   0.0246629
     897.2   0.0247213
     897.4   0.0247431
     897.6   0.0247243
     897.8   0.0247467
       898   0.0248889
     898.2   0.0248068
     898.4   0.0248377
     898.6   0.0248109
     898.8   0.0247376
       899    0.024835
     899.2   0.0247428
     899.4   0.0247558
     899.6   0.0248422
     899.8   0.0248048
       900   0.0247875
     900.2   0.0245092
     900.4   0.0244588
     900.6   0.0246092
     900.8   0.0247284
       901   0.0246179
     901.2   0.0246055
     901.4   0.0246339
     901.6   0.0247518
     901.8   0.0246313
       902   0.0243871
     902.2   0.0245956
     902.4   0.0247712
     902.6   0.0248486
     902.8   0.0247081
       903   0.0246751
     903.2   0.0246655
     903.4   0.0248493
     903.6   0.0247408
     903.8   0.0248094
       904   0.0248676
     904.2   0.0247215
     904.4   0.0245713
     904.6   0.0246742
     904.8   0.0247853
       905    0.024819
     905.2   0.0249852
     905.4   0.0248671
     905.6   0.0249436
     905.8   0.0249293
       906   0.0247657
     906.2   0.0247504
     906.4   0.0250707
     906.6   0.0248881
     906.8   0.0249135
       907   0.0249971
     907.2   0.0249544
     907.4   0.0249723
     907.6   0.0249729
     907.8   0.0251283
       908   0.0252089
     908.2      0.0251
     908.4   0.0250944
     908.6   0.0250221
     908.8   0.0250037
       909   0.0250878
     909.2   0.0251471
     909.4   0.0251516
     909.6   0.0252083
     909.8   0.0251447
       910   0.0250681
     910.2   0.0249268
     910.4   0.0248995
     910.6   0.0249799
     910.8   0.0249644
       911   0.0249366
     911.2   0.0251217
     911.4   0.0250948
     911.6    0.025165
     911.8   0.0249148
       912   0.0247418
     912.2   0.0251276
     912.4   0.0252446
     912.6   0.0253313
     912.8   0.0252136
       913   0.0251516
     913.2   0.0249895
     913.4   0.0252325
     913.6   0.0251638
     913.8   0.0251443
       914   0.0251848
     914.2   0.0250311
     914.4   0.0250481
     914.6   0.0251717
     914.8   0.0251551
       915   0.0252608
     915.2   0.0253576
     915.4   0.0251466
     915.6   0.0252564
     915.8   0.0253716
       916   0.0252776
     916.2   0.0252514
     916.4   0.0255894
     916.6   0.0252451
     916.8   0.0252748
       917   0.0253422
     917.2   0.0252784
     917.4   0.0254237
     917.6   0.0254787
     917.8   0.0255785
       918   0.0256577
     918.2    0.025621
     918.4   0.0254514
     918.6   0.0254608
     918.8   0.0255409
       919   0.0256752
     919.2   0.0254324
     919.4    0.025417
     919.6   0.0256265
     919.8   0.0255085
       920   0.0255889
     920.2   0.0255299
     920.4   0.0253192
     920.6   0.0253416
     920.8   0.0252562
       921   0.0252122
     921.2   0.0254125
     921.4   0.0253673
     921.6   0.0255159
     921.8   0.0253668
       922   0.0252632
     922.2   0.0255235
     922.4    0.025541
     922.6   0.0256796
     922.8   0.0255901
       923   0.0254834
     923.2   0.0251234
     923.4   0.0254381
     923.6   0.0255903
     923.8   0.0255925
       924   0.0256668
     924.2   0.0255468
     924.4   0.0254858
     924.6   0.0254846
     924.8   0.0255568
       925   0.0256028
     925.2    0.025521
     925.4    0.025439
     925.6    0.025582
     925.8   0.0256028
       926   0.0255778
     926.2   0.0255651
     926.4   0.0258313
     926.6   0.0255606
     926.8   0.0257814
       927   0.0258673
     927.2   0.0257504
     927.4   0.0257385
     927.6   0.0258086
     927.8   0.0258538
       928   0.0259478
     928.2   0.0259161
     928.4    0.025798
     928.6   0.0258026
     928.8   0.0258712
       929   0.0260197
     929.2   0.0258106
     929.4   0.0257665
     929.6   0.0258872
     929.8   0.0258464
       930   0.0259709
     930.2   0.0257594
     930.4   0.0255517
     930.6   0.0256532
     930.8   0.0256158
       931   0.0257055
     931.2   0.0258881
     931.4   0.0258585
     931.6   0.0258394
     931.8   0.0256316
       932    0.025507
     932.2   0.0257746
     932.4   0.0259085
     932.6   0.0259518
     932.8   0.0258543
       933    0.025706
     933.2   0.0255567
     933.4     0.02587
     933.6   0.0258776
     933.8   0.0259529
       934   0.0261573
     934.2   0.0259918
     934.4   0.0258025
     934.6   0.0257883
     934.8   0.0256598
       935   0.0256515
     935.2    0.025831
     935.4   0.0257944
     935.6   0.0259208
     935.8   0.0261134
       936   0.0260461
     936.2   0.0260292
     936.4   0.0263174
     936.6   0.0260586
     936.8   0.0259781
       937   0.0261019
     937.2   0.0262096
     937.4   0.0262233
     937.6     0.02618
     937.8   0.0261556
       938    0.026415
     938.2   0.0264236
     938.4   0.0262635
     938.6   0.0260941
     938.8   0.0261334
       939   0.0263096
     939.2   0.0261266
     939.4   0.0260102
     939.6   0.0262096
     939.8   0.0262418
       940   0.0263591
     940.2   0.0261201
     940.4   0.0261467
     940.6   0.0261355
     940.8   0.0259331
       941   0.0259718
     941.2   0.0261142
     941.4   0.0261175
     941.6   0.0263003
     941.8   0.0261242
       942    0.026012
     942.2   0.0262284
     942.4   0.0264783
     942.6   0.0264412
     942.8   0.0262449
       943   0.0261135
     943.2   0.0261009
     943.4   0.0262858
     943.6   0.0262378
     943.8   0.0264368
       944   0.0266283
     944.2   0.0265314
     944.4   0.0264239
     944.6   0.0262733
     944.8   0.0261752
       945    0.026377
     945.2   0.0264583
     945.4   0.0263685
     945.6   0.0264228
     945.8   0.0266074
       946   0.0265329
     946.2   0.0264738
     946.4   0.0267443
     946.6    0.026534
     946.8   0.0267089
       947   0.0267135
     947.2   0.0267175
     947.4   0.0266441
     947.6   0.0267035
     947.8   0.0268234
       948   0.0270021
     948.2   0.0268757
     948.4   0.0266733
     948.6   0.0264729
     948.8   0.0265776
       949    0.026935
     949.2   0.0267495
     949.4   0.0267843
     949.6      0.0268
     949.8   0.0268663
       950    0.026958
     950.2   0.0267402
     950.4    0.026635
     950.6   0.0266773
     950.8   0.0266568
       951   0.0265205
     951.2   0.0266734
     951.4   0.0267418
     951.6    0.026794
     951.8   0.0267801
       952   0.0266787
     952.2   0.0268662
     952.4   0.0269826
     952.6    0.026956
     952.8   0.0267833
       953   0.0267444
     953.2   0.0268296
     953.4   0.0266558
     953.6   0.0265816
     953.8   0.0267589
       954   0.0269666
     954.2    0.027043
     954.4   0.0270985
     954.6   0.0269087
     954.8   0.0268157
       955   0.0267836
     955.2   0.0268181
     955.4   0.0268028
     955.6   0.0269517
     955.8   0.0270279
       956    0.026921
     956.2   0.0269403
     956.4   0.0274751
     956.6   0.0271433
     956.8   0.0271036
       957   0.0272606
     957.2   0.0274918
     957.4    0.027342
     957.6   0.0274541
     957.8   0.0273137
       958   0.0273775
     958.2   0.0273347
     958.4   0.0272738
     958.6   0.0270303
     958.8   0.0272725
       959   0.0275932
     959.2    0.027415
     959.4   0.0275798
     959.6   0.0275015
     959.8   0.0274771
       960    0.027522
     960.2   0.0271701
     960.4    0.027088
     960.6   0.0273728
     960.8   0.0272445
       961   0.0271752
     961.2   0.0274416
     961.4   0.0275492
     961.6    0.027623
     961.8   0.0276378
       962   0.0273472
     962.2   0.0273983
     962.4   0.0275328
     962.6   0.0274437
     962.8   0.0273957
       963   0.0274544
     963.2   0.0275306
     963.4   0.0275137
     963.6   0.0275833
     963.8   0.0276696
       964   0.0277893
     964.2   0.0279091
     964.4    0.027734
     964.6   0.0274858
     964.8   0.0274217
       965    0.027387
     965.2   0.0274117
     965.4   0.0275315
     965.6   0.0277176
     965.8   0.0278936
       966   0.0277572
     966.2   0.0276554
     966.4    0.028257
     966.6   0.0278741
     966.8   0.0277477
       967   0.0279947
     967.2   0.0281066
     967.4   0.0279791
     967.6   0.0280849
     967.8   0.0279564
       968   0.0279164
     968.2   0.0280961
     968.4    0.028431
     968.6   0.0281965
     968.8   0.0281923
       969   0.0282526
     969.2   0.0280309
     969.4   0.0282079
     969.6   0.0283193
     969.8   0.0281939
       970   0.0281643
     970.2   0.0276535
     970.4   0.0273985
     970.6    0.027699
     970.8   0.0279497
       971   0.0279417
     971.2   0.0278901
     971.4   0.0279427
     971.6   0.0280437
     971.8   0.0278844
       972   0.0277603
     972.2   0.0279972
     972.4   0.0280702
     972.6   0.0278029
     972.8   0.0279372
       973   0.0280258
     973.2   0.0278552
     973.4   0.0280327
     973.6   0.0282892
     973.8   0.0284543
       974   0.0282884
     974.2   0.0285468
     974.4   0.0284945
     974.6   0.0280938
     974.8    0.027949
       975   0.0279562
     975.2   0.0279578
     975.4   0.0282478
     975.6   0.0283655
     975.8   0.0282582
       976   0.0281117
     976.2   0.0277862
     976.4   0.0285459
     976.6   0.0281824
     976.8   0.0281184
       977   0.0284828
     977.2   0.0286188
     977.4   0.0287168
     977.6   0.0285169
     977.8   0.0281661
       978   0.0282198
     978.2   0.0283617
     978.4   0.0288395
     978.6   0.0285221
     978.8   0.0286221
       979   0.0286542
     979.2   0.0283682
     979.4   0.0286469
     979.6   0.0288873
     979.8   0.0287017
       980   0.0285131
     980.2   0.0283152
     980.4   0.0283664
     980.6   0.0284795
     980.8     0.02894
       981   0.0289909
     981.2   0.0285078
     981.4    0.028563
     981.6    0.029029
     981.8   0.0289622
       982   0.0287289
     982.2   0.0285109
     982.4   0.0286274
     982.6   0.0284285
     982.8   0.0283386
       983   0.0288353
     983.2   0.0291132
     983.4   0.0290358
     983.6   0.0291284
     983.8   0.0291298
       984    0.028994
     984.2   0.0292507
     984.4   0.0290407
     984.6    0.028513
     984.8   0.0285383
       985   0.0288954
     985.2   0.0285966
     985.4   0.0288362
     985.6   0.0289391
     985.8   0.0291452
       986   0.0287318
     986.2     0.02861
     986.4   0.0295618
     986.6   0.0294469
     986.8   0.0288314
       987   0.0289633
     987.2   0.0290904
     987.4   0.0288163
     987.6   0.0290814
     987.8   0.0288058
       988   0.0289149
     988.2   0.0290844
     988.4   0.0297175
     988.6   0.0292136
     988.8   0.0296493
       989   0.0298287
     989.2   0.0293737
     989.4   0.0294685
     989.6   0.0295467
     989.8   0.0292816
       990   0.0291343
     990.2   0.0280811
     990.4   0.0282072
     990.6   0.0285331
     990.8   0.0291769
       991   0.0287122
     991.2   0.0281412
     991.4   0.0286428
     991.6   0.0284487
     991.8   0.0290086
       992   0.0290008
     992.2   0.0284245
     992.4    0.029273
     992.6   0.0288795
     992.8   0.0279448
       993   0.0284519
     993.2    0.029131
     993.4    0.028989
     993.6   0.0292621
     993.8   0.0288079
       994   0.0292009
     994.2   0.0294085
     994.4   0.0291986
     994.6   0.0284814
     994.8    0.028382
       995   0.0291404
     995.2   0.0285381
     995.4    0.029145
     995.6   0.0296277
     995.8    0.029588
       996   0.0290205
     996.2   0.0290504
     996.4   0.0297138
     996.6   0.0295545
     996.8   0.0293588
       997   0.0299336
     997.2   0.0299736
     997.4   0.0294348
     997.6   0.0299555
     997.8   0.0290935
       998   0.0284221
     998.2   0.0298002
     998.4   0.0304521
     998.6   0.0292991
     998.8   0.0299128
       999   0.0301562
     999.2    0.030182
     999.4   0.0303072
     999.6   0.0306476
     999.8   0.0300969
      1000    0.030209
