# Supplementary material for: Data for exploring the effect of parameters on decomposition of gas hydrate structure I
Source: Data Brief. 2018 Apr 11;18:1247–51. doi: 10.1016/j.dib.2018.04.015 (PMC5996948; doi:10.1016/j.dib.2018.04.015)
Supplement: Supplementary file 2 — Supplementary material [file mmc2.zip › data/data/temperature 310 K/cage occupancy 95/rdf.xvg]

# This file was created Wed Jan 25 22:52:50 2017
# Created by:
# GROMACS:      gmx rdf, VERSION 5.0.2
# Executable:   /usr/bin/gmx
# Library dir:  /usr/share/gromacs/top
# Command line:
#   g_rdf -f run.xtc -n ind.ndx -s run.tpr -o rdf10.xvg -b 9000 -e 10000
# g_rdf is part of G R O M A C S:
#
# Giant Rising Ordinary Mutants for A Clerical Setup
#
@    title "Radial distribution"
@    xaxis  label "r"
@    yaxis  label ""
@TYPE xy
@ subtitle "OW* - OW*"
         0          0
     0.002          0
     0.004          0
     0.006          0
     0.008          0
      0.01          0
     0.012          0
     0.014          0
     0.016          0
     0.018          0
      0.02          0
     0.022          0
     0.024          0
     0.026          0
     0.028          0
      0.03          0
     0.032          0
     0.034          0
     0.036          0
     0.038          0
      0.04          0
     0.042          0
     0.044          0
     0.046          0
     0.048          0
      0.05          0
     0.052          0
     0.054          0
     0.056          0
     0.058          0
      0.06          0
     0.062          0
     0.064          0
     0.066          0
     0.068          0
      0.07          0
     0.072          0
     0.074          0
     0.076          0
     0.078          0
      0.08          0
     0.082          0
     0.084          0
     0.086          0
     0.088          0
      0.09          0
     0.092          0
     0.094          0
     0.096          0
     0.098          0
       0.1          0
     0.102          0
     0.104          0
     0.106          0
     0.108          0
      0.11          0
     0.112          0
     0.114          0
     0.116          0
     0.118          0
      0.12          0
     0.122          0
     0.124          0
     0.126          0
     0.128          0
      0.13          0
     0.132          0
     0.134          0
     0.136          0
     0.138          0
      0.14          0
     0.142          0
     0.144          0
     0.146          0
     0.148          0
      0.15          0
     0.152          0
     0.154          0
     0.156          0
     0.158          0
      0.16          0
     0.162          0
     0.164          0
     0.166          0
     0.168          0
      0.17          0
     0.172          0
     0.174          0
     0.176          0
     0.178          0
      0.18          0
     0.182          0
     0.184          0
     0.186          0
     0.188          0
      0.19          0
     0.192          0
     0.194          0
     0.196          0
     0.198          0
       0.2          0
     0.202          0
     0.204          0
     0.206          0
     0.208          0
      0.21          0
     0.212          0
     0.214          0
     0.216          0
     0.218          0
      0.22          0
     0.222          0
     0.224          0
     0.226          0
     0.228          0
      0.23          0
     0.232 9.12091e-06
     0.234          0
     0.236 7.05147e-05
     0.238 0.000199339
      0.24 0.000656271
     0.242 0.00254834
     0.244   0.005533
     0.246  0.0144562
     0.248  0.0336041
      0.25   0.101413
     0.252   0.113972
     0.254   0.311207
     0.256   0.406778
     0.258   0.649198
      0.26     1.1242
     0.262    1.46909
     0.264    2.09913
     0.266     1.8076
     0.268    2.73066
      0.27    4.23367
     0.272    3.26502
     0.274    4.49504
     0.276    3.67375
     0.278    4.64501
      0.28    4.46758
     0.282    3.51193
     0.284    5.26001
     0.286    3.21263
     0.288     3.3099
      0.29    3.43909
     0.292    3.14668
     0.294    2.54161
     0.296     2.0895
     0.298    1.87993
       0.3     1.7353
     0.302    1.49746
     0.304    1.18831
     0.306    1.06184
     0.308   0.873288
      0.31   0.714501
     0.312     0.6827
     0.314   0.607014
     0.316   0.424159
     0.318   0.359683
      0.32   0.383382
     0.322   0.284251
     0.324   0.247034
     0.326   0.210425
     0.328   0.176605
      0.33   0.141467
     0.332   0.149635
     0.334   0.135458
     0.336   0.109129
     0.338  0.0861412
      0.34    0.09799
     0.342  0.0939342
     0.344   0.085805
     0.346  0.0629187
     0.348  0.0833252
      0.35  0.0791293
     0.352   0.091133
     0.354   0.084399
     0.356   0.088752
     0.358  0.0793594
      0.36   0.108492
     0.362   0.126795
     0.364   0.126477
     0.366   0.108061
     0.368   0.137511
      0.37    0.15195
     0.372   0.213277
     0.374   0.193965
     0.376   0.200959
     0.378   0.194479
      0.38   0.280432
     0.382   0.310121
     0.384   0.314993
     0.386   0.312744
     0.388    0.30677
      0.39   0.410833
     0.392    0.48277
     0.394   0.513005
     0.396   0.491667
     0.398   0.519024
       0.4   0.615747
     0.402   0.717061
     0.404   0.736326
     0.406   0.705016
     0.408   0.704905
      0.41   0.982228
     0.412   0.983531
     0.414    1.11205
     0.416   0.854876
     0.418    1.14889
      0.42    1.18115
     0.422    1.42446
     0.424    1.28398
     0.426    1.28542
     0.428     1.2655
      0.43    1.64599
     0.432    1.59238
     0.434    1.79365
     0.436    1.46634
     0.438    1.61986
      0.44    1.65921
     0.442    2.11094
     0.444     1.8833
     0.446    1.83404
     0.448    1.59409
      0.45    2.02392
     0.452    2.07529
     0.454    2.09615
     0.456    1.55127
     0.458    2.00186
      0.46     1.8234
     0.462    2.08987
     0.464    1.81865
     0.466    1.83874
     0.468    1.58288
      0.47    1.89132
     0.472    1.80571
     0.474    1.65476
     0.476    1.63417
     0.478    1.51256
      0.48    1.48064
     0.482    1.46664
     0.484    1.43626
     0.486    1.30129
     0.488    1.20245
      0.49    1.20278
     0.492    1.34903
     0.494    1.06559
     0.496   0.941775
     0.498   0.966162
       0.5   0.916975
     0.502   0.907535
     0.504   0.763066
     0.506   0.744443
     0.508    0.66295
      0.51    0.69593
     0.512   0.618456
     0.514    0.59374
     0.516   0.520588
     0.518   0.452212
      0.52   0.540673
     0.522   0.413083
     0.524    0.46613
     0.526   0.338985
     0.528   0.378542
      0.53   0.345598
     0.532   0.331023
     0.534    0.34167
     0.536   0.258757
     0.538   0.312128
      0.54   0.272998
     0.542   0.296018
     0.544   0.266914
     0.546   0.259745
     0.548   0.270896
      0.55   0.270315
     0.552   0.284425
     0.554   0.276828
     0.556    0.29267
     0.558   0.251376
      0.56   0.346686
     0.562   0.295774
     0.564   0.351507
     0.566   0.355801
     0.568   0.369741
      0.57   0.382958
     0.572   0.397977
     0.574   0.479023
     0.576   0.422987
     0.578    0.47235
      0.58   0.533007
     0.582    0.58421
     0.584   0.564609
     0.586   0.555885
     0.588   0.677798
      0.59   0.684193
     0.592   0.745377
     0.594    0.76408
     0.596   0.811526
     0.598   0.816639
       0.6   0.863593
     0.602   0.977228
     0.604   0.997734
     0.606   0.946534
     0.608    1.03598
      0.61    1.15526
     0.612    1.11281
     0.614    1.18708
     0.616    1.25912
     0.618    1.22443
      0.62    1.25768
     0.622    1.42738
     0.624    1.44526
     0.626    1.37252
     0.628     1.3664
      0.63    1.54057
     0.632    1.48322
     0.634    1.50228
     0.636    1.49946
     0.638    1.65108
      0.64    1.55294
     0.642    1.69625
     0.644    1.57239
     0.646    1.76063
     0.648    1.55441
      0.65    1.66828
     0.652    1.60745
     0.654    1.75634
     0.656     1.5205
     0.658    1.68996
      0.66    1.64883
     0.662    1.64009
     0.664    1.62306
     0.666    1.51227
     0.668    1.69074
      0.67    1.55007
     0.672    1.54432
     0.674    1.55905
     0.676    1.41347
     0.678    1.44358
      0.68    1.48849
     0.682    1.42046
     0.684    1.40968
     0.686    1.31968
     0.688    1.39823
      0.69    1.32334
     0.692    1.25978
     0.694    1.33562
     0.696    1.20498
     0.698    1.20418
       0.7    1.22753
     0.702    1.14806
     0.704    1.14252
     0.706    1.09144
     0.708    1.04959
      0.71     1.0898
     0.712    1.13274
     0.714   0.981815
     0.716   0.989879
     0.718   0.970665
      0.72    1.04147
     0.722    1.01599
     0.724   0.952815
     0.726   0.896913
     0.728   0.902546
      0.73    0.95863
     0.732   0.956208
     0.734   0.913113
     0.736   0.880761
     0.738   0.836366
      0.74   0.958822
     0.742   0.850535
     0.744   0.978182
     0.746   0.800969
     0.748   0.871401
      0.75   0.829596
     0.752    1.03072
     0.754   0.814594
     0.756   0.845084
     0.758   0.755242
      0.76   0.968647
     0.762   0.925675
     0.764   0.881511
     0.766    0.81603
     0.768   0.817489
      0.77   0.941776
     0.772   0.916655
     0.774   0.904845
     0.776   0.836729
     0.778   0.822475
      0.78   0.912514
     0.782   0.935842
     0.784   0.923081
     0.786   0.809259
     0.788   0.911674
      0.79    0.87122
     0.792   0.960523
     0.794   0.921005
     0.796   0.849674
     0.798   0.885208
       0.8    0.92786
     0.802   0.948241
     0.804   0.908935
     0.806    0.93503
     0.808   0.865432
      0.81   0.976949
     0.812    0.92947
     0.814   0.959821
     0.816   0.936209
     0.818   0.916664
      0.82   0.969197
     0.822   0.973264
     0.824   0.975524
     0.826   0.937407
     0.828   0.983618
      0.83    1.01085
     0.832    1.00903
     0.834    1.00385
     0.836   0.957782
     0.838    1.04424
      0.84   0.991746
     0.842    1.11029
     0.844     1.0266
     0.846    1.07199
     0.848    1.00485
      0.85    1.09846
     0.852    1.07304
     0.854    1.15277
     0.856    1.00995
     0.858    1.12694
      0.86    1.12916
     0.862    1.08058
     0.864    1.16952
     0.866    1.04165
     0.868    1.16241
      0.87    1.13078
     0.872    1.10804
     0.874     1.1399
     0.876     1.1324
     0.878    1.08544
      0.88    1.09953
     0.882    1.14603
     0.884    1.08576
     0.886     1.1198
     0.888    1.06788
      0.89    1.07203
     0.892    1.07236
     0.894    1.04378
     0.896    1.04566
     0.898   0.997434
       0.9    1.03288
     0.902    1.01717
     0.904   0.964073
     0.906   0.920418
     0.908   0.932283
      0.91    0.95496
     0.912   0.905763
     0.914   0.893267
     0.916   0.821562
     0.918   0.860535
      0.92   0.843176
     0.922    0.83802
     0.924   0.836725
     0.926   0.742367
     0.928    0.79058
      0.93   0.758144
     0.932   0.737505
     0.934   0.777388
     0.936   0.716514
     0.938   0.682859
      0.94   0.738068
     0.942   0.690775
     0.944   0.704569
     0.946   0.677723
     0.948   0.695088
      0.95   0.682517
     0.952   0.696086
     0.954   0.661528
     0.956   0.669343
     0.958   0.674095
      0.96   0.722528
     0.962   0.680485
     0.964   0.671053
     0.966   0.723107
     0.968   0.702636
      0.97    0.70328
     0.972   0.736005
     0.974   0.723836
     0.976   0.750804
     0.978   0.727677
      0.98   0.762013
     0.982    0.79259
     0.984   0.811162
     0.986   0.762143
     0.988   0.821447
      0.99   0.820097
     0.992   0.808701
     0.994   0.895332
     0.996   0.828348
     0.998   0.891016
         1   0.912883
     1.002   0.897538
     1.004   0.946212
     1.006   0.928557
     1.008   0.927632
      1.01    1.00593
     1.012   0.998455
     1.014   0.982627
     1.016    1.01152
     1.018    1.02949
      1.02    1.03723
     1.022    1.07261
     1.024    1.11603
     1.026    1.06768
     1.028    1.08482
      1.03    1.16565
     1.032    1.09746
     1.034    1.19674
     1.036    1.09059
     1.038    1.20649
      1.04    1.19055
     1.042    1.20946
     1.044    1.14466
     1.046    1.28358
     1.048    1.21786
      1.05    1.20514
     1.052    1.22486
     1.054    1.29936
     1.056    1.22284
     1.058    1.25949
      1.06    1.22124
     1.062    1.28793
     1.064    1.28401
     1.066     1.2185
     1.068     1.2654
      1.07      1.325
     1.072    1.19358
     1.074    1.26168
     1.076    1.22444
     1.078    1.23152
      1.08    1.25074
     1.082    1.20097
     1.084    1.22057
     1.086    1.19728
     1.088    1.20646
      1.09    1.17202
     1.092     1.1958
     1.094    1.16376
     1.096    1.12124
     1.098    1.17288
       1.1    1.09556
     1.102     1.0941
     1.104    1.13817
     1.106    1.07329
     1.108    1.02813
      1.11    1.10093
     1.112    1.04988
     1.114    1.03696
     1.116    1.02171
     1.118    1.02807
      1.12     1.0325
     1.122   0.992631
     1.124   0.989427
     1.126   0.995299
     1.128   0.961938
      1.13   0.964731
     1.132    1.00364
     1.134   0.963268
     1.136   0.933087
     1.138   0.942982
      1.14   0.974648
     1.142   0.965504
     1.144   0.958408
     1.146   0.898792
     1.148   0.927311
      1.15   0.949368
     1.152    1.01543
     1.154   0.914234
     1.156   0.915362
     1.158   0.901973
      1.16   0.991575
     1.162   0.972311
     1.164    0.95118
     1.166    0.90502
     1.168   0.915607
      1.17   0.999654
     1.172   0.992378
     1.174   0.978531
     1.176    0.90747
     1.178   0.872918
      1.18    1.03444
     1.182    1.03737
     1.184    0.96016
     1.186   0.895217
     1.188   0.919308
      1.19    1.05148
     1.192    1.04669
     1.194   0.957321
     1.196   0.945696
     1.198   0.907255
       1.2    1.05323
     1.202    1.06002
     1.204   0.966163
     1.206    0.92825
     1.208   0.928591
      1.21    1.08421
     1.212    1.05758
     1.214   0.986849
     1.216   0.948605
     1.218   0.938781
      1.22    1.05946
     1.222    1.09558
     1.224   0.981906
     1.226   0.943344
     1.228   0.940296
      1.23    1.07401
     1.232    1.08471
     1.234   0.999425
     1.236   0.955184
     1.238   0.967766
      1.24    1.06324
     1.242    1.07893
     1.244    1.00678
     1.246   0.995875
     1.248   0.940706
      1.25    1.09476
     1.252    1.04789
     1.254    1.04741
     1.256   0.970778
     1.258   0.980434
      1.26    1.08821
     1.262     1.0717
     1.264    1.01369
     1.266    1.00978
     1.268    1.00784
      1.27    1.07287
     1.272     1.0667
     1.274    1.02241
     1.276    1.04527
     1.278    1.02038
      1.28    1.05618
     1.282    1.03565
     1.284    1.05601
     1.286    1.02708
     1.288    1.06378
      1.29    1.05176
     1.292    1.04136
     1.294    1.07262
     1.296    1.02901
     1.298    1.04068
       1.3    1.05398
     1.302    1.02672
     1.304    1.06358
     1.306    1.02108
     1.308    1.02902
      1.31    1.02838
     1.312    1.03934
     1.314    1.02026
     1.316    1.02288
     1.318    1.03057
      1.32    1.02995
     1.322   0.998474
     1.324    1.02436
     1.326   0.990384
     1.328    1.00832
      1.33   0.979702
     1.332   0.987872
     1.334     1.0036
     1.336   0.967131
     1.338   0.964192
      1.34    1.00132
     1.342     0.9607
     1.344   0.974961
     1.346   0.927423
     1.348   0.984153
      1.35    0.92752
     1.352   0.969161
     1.354   0.925649
     1.356   0.960192
     1.358   0.909376
      1.36   0.958758
     1.362    0.89499
     1.364   0.954145
     1.366   0.933202
     1.368   0.918913
      1.37   0.923938
     1.372   0.925591
     1.374   0.948706
     1.376    0.89123
     1.378   0.929606
      1.38   0.928875
     1.382   0.945907
     1.384   0.940434
     1.386   0.907324
     1.388   0.949149
      1.39   0.931838
     1.392   0.938628
     1.394   0.952698
     1.396   0.957462
     1.398   0.958985
       1.4   0.948521
     1.402   0.961087
     1.404   0.980963
     1.406   0.966936
     1.408   0.966541
      1.41    1.00265
     1.412   0.987189
     1.414   0.988034
     1.416    1.00337
     1.418    1.01146
      1.42    1.00304
     1.422    1.02132
     1.424    1.04113
     1.426    1.00766
     1.428    1.01954
      1.43    1.04648
     1.432    1.05503
     1.434    1.02211
     1.436     1.0614
     1.438    1.05065
      1.44    1.03874
     1.442    1.07842
     1.444    1.03898
     1.446    1.08245
     1.448    1.05686
      1.45     1.0825
     1.452    1.05376
     1.454    1.06631
     1.456    1.06072
     1.458    1.06763
      1.46    1.06714
     1.462     1.0776
     1.464    1.05869
     1.466    1.03991
     1.468    1.08413
      1.47    1.05399
     1.472    1.04603
     1.474    1.06717
     1.476    1.04184
     1.478    1.04749
      1.48    1.04901
     1.482    1.02956
     1.484    1.04156
     1.486    1.01691
     1.488    1.02117
      1.49      1.029
     1.492   0.999081
     1.494    1.02441
     1.496   0.992089
     1.498   0.982594
       1.5   0.984875
     1.502   0.995716
     1.504   0.972241
     1.506   0.955183
     1.508   0.965507
      1.51   0.946834
     1.512   0.962657
     1.514   0.936471
     1.516   0.929245
     1.518   0.920763
      1.52   0.941636
     1.522   0.919979
     1.524   0.924897
     1.526   0.910019
     1.528   0.906771
      1.53   0.898109
     1.532   0.901662
     1.534   0.909259
     1.536    0.88264
     1.538   0.902582
      1.54   0.890002
     1.542    0.88277
     1.544   0.916637
     1.546   0.877508
     1.548    0.90887
      1.55   0.879653
     1.552   0.892104
     1.554   0.898915
     1.556    0.88845
     1.558   0.891801
      1.56   0.918611
     1.562   0.909275
     1.564   0.902788
     1.566   0.902344
     1.568   0.925024
      1.57   0.917187
     1.572   0.927812
     1.574   0.934321
     1.576   0.927574
     1.578   0.936671
      1.58   0.944351
     1.582   0.939483
     1.584   0.963793
     1.586   0.949419
     1.588   0.952095
      1.59   0.963524
     1.592   0.977457
     1.594   0.970961
     1.596   0.977174
     1.598   0.973508
       1.6   0.994812
     1.602   0.993392
     1.604   0.987492
     1.606    1.00162
     1.608   0.976702
      1.61    1.02411
     1.612   0.996002
     1.614    1.03442
     1.616    0.97983
     1.618    1.00194
      1.62    1.03576
     1.622    1.01746
     1.624     1.0161
     1.626    1.01372
     1.628    1.01603
      1.63    1.02761
     1.632      1.016
     1.634    1.05309
     1.636   0.999047
     1.638    1.03556
      1.64    1.00855
     1.642    1.07167
     1.644    1.02571
     1.646    1.01754
     1.648    1.04745
      1.65    1.06367
     1.652    1.02428
     1.654    1.05464
     1.656    1.03957
     1.658    1.04287
      1.66    1.04284
     1.662    1.07848
     1.664    1.06075
     1.666    1.03509
     1.668    1.04089
      1.67    1.11402
     1.672    1.06877
     1.674    1.03841
     1.676    1.09424
     1.678    1.08271
      1.68     1.0558
     1.682    1.03905
     1.684    1.14934
     1.686    1.07197
     1.688    1.03817
      1.69     1.1276
     1.692    1.10411
     1.694    1.05813
     1.696    1.04485
     1.698    1.15807
       1.7    1.09338
     1.702    1.04093
     1.704     1.1378
     1.706    1.07593
     1.708    1.07528
      1.71     1.0405
     1.712    1.13768
     1.714    1.09209
     1.716    1.03678
     1.718    1.09649
      1.72    1.09845
     1.722    1.05211
     1.724    1.02961
     1.726    1.12029
     1.728    1.06458
      1.73    1.01824
     1.732    1.06061
     1.734    1.08105
     1.736    1.02527
     1.738   0.988386
      1.74    1.09646
     1.742    1.03072
     1.744    1.01621
     1.746   0.998677
     1.748    1.05092
      1.75   0.994474
     1.752   0.975132
     1.754    1.02831
     1.756    1.00896
     1.758   0.963482
      1.76    0.98067
     1.762   0.999082
     1.764   0.978198
     1.766    0.95704
     1.768   0.995119
      1.77   0.956057
     1.772   0.967182
     1.774   0.953289
     1.776   0.978865
     1.778   0.946874
      1.78   0.940639
     1.782   0.972689
     1.784   0.957558
     1.786   0.937582
     1.788   0.937941
      1.79   0.972226
     1.792   0.948586
     1.794   0.949131
